# Supplementary material for: Assessment of the methodological quality of studies on core outcome sets for respiratory diseases: A systematic review and meta-research study
Source: PLoS One. 2025 Jan 2;20(1):e0316670. doi: 10.1371/journal.pone.0316670 (PMC11695018; doi:10.1371/journal.pone.0316670)
Supplement: S6 Table — (XLSX) [file pone.0316670.s006.xlsx]

## Sheet: Included literature list
No.	Year	Title	Journal	DOI	Included Reason	Name of data extractors	Date of data extraction
1	2020	Core outcome set for the management of acute exacerbations of chronic obstructive pulmonary disease: the COS-AECOPD ERS Task Force study protocol	ERJ Open Res	10.1183/23120541.00193-2020	study protocols on COS-RD	Excel	2024.05.18
2	2022	ERS statement: a core outcome set for clinical trials evaluating the management of COPD exacerbations	Eur Respir J	10.1183/13993003.02006-2021	original studies reporting the COS-RD	Excel	2024.05.18
3	2020	Core Outcome Set for Clinical Trials on Coronavirus Disease 2019 (COS-COVID)	Engineering (Beijing)	10.1016/j.eng.2020.03.002	original studies reporting the COS-RD	Excel	2024.05.18
4	2022	Identifying a core outcome set for pulmonary sarcoidosis research - the Foundation for Sarcoidosis Research - Sarcoidosis Clinical OUtcomes Taskforce (SCOUT)	Sarcoidosis Vasc Diffuse Lung Dis	10.36141/svdld.v39i3.12319	original studies reporting the COS-RD	Excel	2024.05.18
5	2022	Development of a core outcome set and outcome measurement set for physiotherapy trials in adults with Bronchiectasis (COS-PHyBE study): A protocol	PLoS One	10.1371/journal.pone.0263695	study protocols on COS-RD	Excel	2024.05.18
6	2023	Core outcome measurement instruments for use in clinical and research settings for adults with post-COVID-19 condition: an international Delphi consensus study	LANCET RESPIRATORY MEDICINE	10.1016/S2213-2600(23)00370-3	original studies reporting the COS-RD	Excel	2024.05.18
7	2023	Rehabilitation outcomes for people with lung cancer (UNITE): protocol for the development of a core outcome set	BMJ Open Respir Res	10.1136/bmjresp-2022-001571	study protocols on COS-RD	Excel	2024.05.18
8	2022	A study on core outcome set of traditional Chinese medicine for treatment of chronic obstructive Pulmonary disease (COPD-COS-TCM)	Master's thesis	10.27368/d.cnki.gtzyy.2022.000442	original studies reporting the COS-RD	Excel	2024.05.18
9	2021	A study on core outcome set of traditional Chinese medicine for lung cancer(COS-TCM-LC)	Master's thesis	10.27368/d.cnki.gtzyy.2021.000050	original studies reporting the COS-RD	Excel	2024.05.18
10	2019	Development of a Standard Set of Outcome Domains and Proposed Measures for Chronic Obstructive Pulmonary Disease in Primary Care Physical Therapy Practice in the Netherlands: a Modified RAND/UCLA Appropriateness Method	Int J Chron Obstruct Pulmon Dis	10.2147/copd.S219851	original studies reporting the COS-RD	Excel	2024.05.18
11	2020	Core Outcomes Set for Trials in People With Coronavirus Disease 2019	Crit Care Med	10.1097/ccm.0000000000004585	original studies reporting the COS-RD	Excel	2024.05.18
12	2016	Defining a standard set of patient-centred outcomes for lung cancer	Eur Respir J	10.1183/13993003.02049-2015	original studies reporting the COS-RD	Excel	2024.05.18
13	2023	Development of Core Outcome Measures sets for paediatric and adult Severe Asthma (COMSA)	Eur Respir J	10.1183/13993003.00606-2022	original studies reporting the COS-RD	Excel	2024.05.18
14	2019	First patient-centred set of outcomes for pulmonary sarcoidosis: a multicentre initiative	BMJ Open Respir Res	10.1136/bmjresp-2018-000394	original studies reporting the COS-RD	Excel	2024.05.18
15	2020	A minimal common outcome measure set for COVID-19 clinical research	Lancet Infect Dis	10.1016/s1473-3099(20)30483-7	original studies reporting the COS-RD	Excel	2024.05.18
16	2022	Development of an updated, standardized, patient-centered outcome set for lung cancer	Lung Cancer	10.1016/j.lungcan.2022.08.021	original studies reporting the COS-RD	Excel	2024.05.18
17	2020	Standardizing Health Outcomes for Lung Cancer. Adaptation of the International Consortium for Health Outcomes Measurement Set to the Spanish Setting	Front Oncol	10.3389/fonc.2020.01645	original studies reporting the COS-RD	Excel	2024.05.18
18	2020	Core Outcome Set for Clinical Trials of COVID-19 Based on Traditional Chinese and Western Medicine	Front Pharmacol	10.3389/fphar.2020.00781	original studies reporting the COS-RD	Excel	2024.05.18
19	2020	Obstructive sleep apnea hypopnea syndrome: Protocol for the development of a core outcome set	Medicine (Baltimore)	10.1097/md.0000000000021591	study protocols on COS-RD	Excel	2024.05.18
20	2021	Core Outcome Measures for Trials in People With Coronavirus Disease 2019: Respiratory Failure, Multiorgan Failure, Shortness of Breath, and Recovery	Crit Care Med	10.1097/ccm.0000000000004817	original studies reporting the COS-RD	Excel	2024.05.18
21	2021	A multistakeholder Delphi consensus core outcome set for clinical trials in moderate-to-severe asthma (coreASTHMA)	Ann Allergy Asthma Immunol	10.1016/j.anai.2021.03.022	original studies reporting the COS-RD	Excel	2024.05.18
22	2019	Development of a core outcome set for trials investigating the long-term management of bronchiectasis	Chron Respir Dis	10.1177/1479972318804167	original studies reporting the COS-RD	Excel	2024.05.18
23	2023	Core outcome set for pulmonary rehabilitation of patients with COPD: results of a modified Delphi survey	Thorax	10.1136/thorax-2023-220522	original studies reporting the COS-RD	Excel	2024.05.18
24	2022	Development of a core outcome set for the evaluation of interventions to prevent COVID-19 in care homes (COS-COVID-PCARE Study)	BMC Geriatr	10.1186/s12877-022-03395-8	original studies reporting the COS-RD	Excel	2024.05.18
25	2021	Treatment of Chronic Pulmonary Heart Disease with Traditional Chinese Medicine: A Protocol for the Development of a Core Outcome Set (COS-TCM-CPHD)	Evid Based Complement Alternat Med	10.1155/2021/5559883	study protocols on COS-RD	Excel	2024.05.18
26	2022	A core outcome set for post-COVID-19 condition in adults for use in clinical practice and research: an international Delphi consensus study	Lancet Respir Med	10.1016/s2213-2600(22)00169-2	original studies reporting the COS-RD	Excel	2024.05.18
27	2021	Self-management interventions for adults living with Chronic Obstructive Pulmonary Disease (COPD): The development of a Core Outcome Set for COMPAR-EU project	PLoS One	10.1371/journal.pone.0247522	original studies reporting the COS-RD	Excel	2024.05.18

## Sheet: Excluded literature list 7146
No.	Year	Title	Journal	DOI	Excluded Reason
1	2010	2-year results from four IDE study sites: cerviCore intervertebral disc vs. fusion	Spine journal	/	Researches that do not focus on COS-RD
2	2019	3-month versus 6-month adjuvant chemotherapy for patients with high-risk stage II and III colorectal cancer: 3-year follow-up of the SCOT non-inferiority RCT	Health technology assessment (Winchester, England)	10.3310/hta23640	Researches that do not focus on COS-RD
3	2020	5.1 WHAT TO MEASURE? THE NEED FOR A CORE OUTCOME SET IN ADOLESCENT MDD TRIALS	Journal of the American Academy of Child and Adolescent Psychiatry	10.1016/j.jaac.2020.07.572	Researches that do not focus on COS-RD
4	2019	07. A systematic review and meta-analysis of clinical, patient-reported outcomes and cost of DIEP flap versus Implant-based breast reconstruction	European Journal of Surgical Oncology	10.1016/j.ejso.2019.01.193	Researches that do not focus on COS-RD
5	2018	#9 An in-depth analysis and cohort study of the techniques used to repair complex incisional hernias after abdominal surgery (oral presentation)	International Journal of Surgery	10.1016/j.ijsu.2018.10.010	Researches that do not focus on COS-RD
6	2022	10.1 The Importance of Engaging With Patients in Outcome Selection for Meaningful Measurement-Based Care	Journal of the American Academy of Child and Adolescent Psychiatry	10.1016/j.jaac.2022.07.610	Researches that do not focus on COS-RD
7	2008	A 12-week randomized, double blind, placebo-controlled, parallel group, 2-arm study to evaluate the efficacy and safety of tocilizumab in patients with active systemic juvenile idiopathic arthritis (sJIA); with a 92-week single arm open-label extension to examine the long term use of tocilizumab	https://trialsearchwhoint/Trial2aspx?TrialID=EUCTR2007-000872-18-NL	/	Researches that do not focus on COS-RD
8	2016	13th Biennial Congress of the European Association of Oral Medicine, EAOM 2016	Oral Diseases	/	Researches that do not focus on COS-RD
9	2019	A 16-yr Follow-up of the European Randomized study of Screening for Prostate Cancer	European urology	10.1016/j.eururo.2019.02.009	Researches that do not focus on COS-RD
10	2021	20-Week Study of Clinical Outcomes of Over-the-Counter COVID-19 Prophylaxis and Treatment	Journal of evidence-based integrative medicine	10.1177/2515690X211026193	Researches that do not focus on COS-RD
11	2014	The 25-gauge EUS-FNA needle: good for on-site but poor for off-site evaluation? Results of a randomized trial	Gastrointestinal endoscopy	10.1016/j.gie.2014.05.304	Researches that do not focus on COS-RD
12	2022	32.2 The Caribou-2 Study: a Stepped-Wedge Cluster-Hybrid Effectiveness-Implementation Randomized Controlled Trial	Journal of the American Academy of Child and Adolescent Psychiatry	10.1016/j.jaac.2022.07.734	Researches that do not focus on COS-RD
13	2019	116. Comparison of imputation methods for evaluating long-term clinical outcomes following lumbar total disc replacement	Spine journal	10.1016/j.spinee.2019.05.129	Researches that do not focus on COS-RD
14	2019	226. The high vs limited screw density group in posterior fusions for adolescent idiopathic scoliosis: use of the Spine Tango registry to supplement the evidence from randomized control trials	Spine journal	10.1016/j.spinee.2019.05.241	Researches that do not focus on COS-RD
15	2021	242 Gestational weight gain recommendations and perinatal outcomes for patients with gestational and pregestational diabetes	American Journal of Obstetrics and Gynecology	10.1016/j.ajog.2020.12.264	Researches that do not focus on COS-RD
16	2019	273 Defining flare in hidradenitis suppurativa: A systematic review	Journal of Investigative Dermatology	10.1016/j.jid.2019.03.349	Researches that do not focus on COS-RD
17	2019	332: Variation in outcome reporting in studies on Vasa Previa: A Systematic Review	American Journal of Obstetrics and Gynecology	10.1016/j.ajog.2018.11.353	Researches that do not focus on COS-RD
18	2021	442 Outcomes reported in clinical trials of postinflammatory hyperpigmentation: A systematic review	Journal of Investigative Dermatology	10.1016/j.jid.2021.02.465	Researches that do not focus on COS-RD
19	2019	555: Cervical pessary for preventing preterm birth in singletons: A dynamic systematic review and meta- analysis	American Journal of Obstetrics and Gynecology	10.1016/j.ajog.2018.11.577	Researches that do not focus on COS-RD
20	2023	605 Uptake and reporting of the harmonising outcome measures for eczema (HOME) core outcome set in randomized clinical trials for systemic treatments for atopic dermatitis	Journal of Investigative Dermatology	10.1016/j.jid.2023.03.612	Researches that do not focus on COS-RD
21	2019	2017-2018 hematology drug approvals at the food and drug administration (FDA): communication of patient-reported outcomes (PRO) information in FDA clinical reviews and prescribing information (PI)	Blood	10.1182/blood-2019-125798	Researches that do not focus on COS-RD
22	2020	2020 NAMS Virtual Annual Meeting	Menopause (New York, NY)	/	Researches that do not focus on COS-RD
23	2019	2852 Long Term Follow up of Carbon Dioxide Laser Vaporisation Versus Harmonic Scalpel Excision in the Treatment of Superficial Endometriosis: a Randomised Controlled Trial	Journal of minimally invasive gynecology	10.1016/j.jmig.2019.09.325	Researches that do not focus on COS-RD
24	2023	41976 Patient Perspectives on Hidradenitis Suppurativa Lesion Classification in Clinical Trials	Journal of the American Academy of Dermatology	10.1016/j.jaad.2023.07.817	Researches that do not focus on COS-RD
25	2018	Ã¢??Effect of Crossover step training versus Split squat training on Vertical jump and Agility in Volleyball players : a Comparative studyÃ¢??	https://trialsearchwhoint/Trial2aspx?TrialID=CTRI/2018/10/016070	/	Researches that do not focus on COS-RD
26	2011	Abatacept Treatment in Polymyositis and Dermatomyositis	https://clinicaltrialsgov/show/NCT01315938	/	Researches that do not focus on COS-RD
27	2010	Abatacept treatment in polymyositis and dermatomyositis - ARTEMIS	https://trialsearchwhoint/Trial2aspx?TrialID=EUCTR2009-015957-20-CZ	/	Researches that do not focus on COS-RD
28	2010	Abstract P4-11-09: evidence of Better Cosmetic Outcome after Intra-Operative Radiotherapy with the TARGIT Technique Compared with External Beam Radiotherapy for Early Breast Cancer: objective Assessment of Patients Enrolled in a Randomised Controlled Trial	/	10.1158/0008-5472.SABCS10-P4-11-09	Researches that do not focus on COS-RD
29	2018	Abstracts from the SCT 39th Annual Meeting 2018	Clinical Trials	/	Researches that do not focus on COS-RD
30	2018	Abstracts of Papers Presented at the Health Services Research and Pharmacy Practice Conference 2018	International Journal of Pharmacy Practice	/	Researches that do not focus on COS-RD
31	2019	Abstracts of the 23rd Annual Congress of the Perinatal Society of Australia and New Zealand, PSANZ	Journal of Paediatrics and Child Health	/	Researches that do not focus on COS-RD
32	2018	Abstracts of the Association of Coloproctology of Great Britain and Ireland Annual Meeting	Colorectal Disease	/	Researches that do not focus on COS-RD
33	2016	Accelerating delivery of psychological therapies after stroke	https://trialsearchwhoint/Trial2aspx?TrialID=ISRCTN12868810	/	Researches that do not focus on COS-RD
34	2020	Acceptability, Feasibility and Effectiveness of a Worksite Intervention to Lower Cardiometabolic Risk in South Africa	https://clinicaltrialsgov/show/NCT04494139	/	Researches that do not focus on COS-RD
35	2014	Access to a behavioral weight loss website with or without group sessions increased weight loss in statewide campaign	Journal of clinical outcomes management	/	Researches that do not focus on COS-RD
36	1994	Accuracy of infrared ear thermometry and traditional temperature methods in young children	Heart & lung	/	Researches that do not focus on COS-RD
37	2019	Acetazolamide Add-On Therapy to OSA Surgery	https://clinicaltrialsgov/show/NCT04227093	/	Researches that do not focus on COS-RD
38	2015	Achieving consensus over the assessment of clinical signs in eczema trials	Trials	/	Researches that do not focus on COS-RD
39	2023	ACHIEVING CONSISTENCY AND CONSENSUS IN EVALUATING THE IMPACT OF PALLIATIVE CARE SERVICE INTERVENTIONS: DEVELOPMENT OF AN EFFECTIVENESS CORE OUTCOME SET FOR ADULT PALLIATIVE CARE SERVICES IN WALES	BMJ Supportive and Palliative Care	10.1136/spcare-2023-MCRC.15	Researches that do not focus on COS-RD
40	2016	Achieving Good Outcomes for Asthma Living (GOAL): mixed methods feasibility and pilot cluster randomised controlled trial of a practical intervention for eliciting, setting and achieving goals for adults with asthma	Trials	10.1186/s13063-016-1684-7	Researches that do not focus on COS-RD
41	2022	Achieving Quality and Effectiveness in Dementia Using Crisis Teams (AQUEDUCT): a study protocol for a randomised controlled trial of a Resource Kit	Trials	10.1186/s13063-021-05995-y	Researches that do not focus on COS-RD
42	2017	Acne Core Outcomes Research Network (ACORN) reaches consensus on outcomes to measure	Journal of Investigative Dermatology	/	Researches that do not focus on COS-RD
43	2018	Acne core outcomes research network: Progress in core outcome set development in clinical trials	JOURNAL OF INVESTIGATIVE DERMATOLOGY	10.1016/j.jid.2018.03.574	Researches that do not focus on COS-RD
44	2021	Actinic cheilitis: a systematic review of treatment options	J Eur Acad Dermatol Venereol	10.1111/jdv.16995	Researches that do not focus on COS-RD
45	2016	Active perioperative patient warming using a self-warming blanket (BARRIER EasyWarm) is superior to passive thermal insulation: a multinational, multicenter, randomized trial	Journal of clinical anesthesia	10.1016/j.jclinane.2016.06.030	Researches that do not focus on COS-RD
46	2022	Activity and participation outcomes of children with cerebral palsy following orthopaedic surgery for gait correction: A systematic review	Developmental Medicine and Child Neurology	10.1111/dmcn.15160	Researches that do not focus on COS-RD
47	2020	Acupuncture of different treatment frequency in postprandial distress syndrome: a pilot randomized clinical trial	Neurogastroenterology and motility	10.1111/nmo.13812	Researches that do not focus on COS-RD
48	2018	Acupuncture or ear acupuncture for weight loss in Polycystic Ovary Syndrome	https://trialsearchwhoint/Trial2aspx?TrialID=ACTRN12618000975291	/	Researches that do not focus on COS-RD
49	2018	Acupuncture vs. Core Stability Training in Women With Fibromyalgia	https://clinicaltrialsgov/show/NCT03638518	/	Researches that do not focus on COS-RD
50	2009	Acupuncture, or non-directive counselling versus usual care for the treatment of depression: a pilot study	Trials	10.1186/1745-6215-10-3	Researches that do not focus on COS-RD
51	2014	Acute gastroenteritis. The COMMENT working group on acute diarrhea: Where are we now and where are we going?	J Clin Gastroenterol	10.1097/mcg.0000000000000232	Researches that do not focus on COS-RD
52	2021	Acute otitis externa: Consensus definition, diagnostic criteria and core outcome set development	PLoS One	10.1371/journal.pone.0251395	Researches that do not focus on COS-RD
53	2020	Acute severe paediatric asthma: study protocol for the development of a core outcome set, a Pediatric Emergency Reserarch Networks (PERN) study	Trials	10.1186/s13063-019-3785-6	Researches that do not focus on COS-RD
54	2016	Acute viral bronchiolitis: Physician perspectives on definition and clinically important outcomes	Pediatr Pulmonol	10.1002/ppul.23346	Researches that do not focus on COS-RD
55	2020	Adalimumab for coronavirus in community care	https://trialsearchwhoint/Trial2aspx?TrialID=ISRCTN33260034	/	Researches that do not focus on COS-RD
56	2015	ADAPT - Adjuvant Dynamic marker-Adjusted Personalized Therapy trial optimizing risk assessment and therapy response prediction in early breast cancer	Cancer research	10.1158/1538-7445.SABCS14-OT3-2-04	Researches that do not focus on COS-RD
57	2019	Adaptive Trial Designs in Rheumatology: Report from the OMERACT Special Interest Group	J Rheumatol	10.3899/jrheum.181054	Researches that do not focus on COS-RD
58	2019	Added Value of Isolated Core Postural Control Training on Knee Pain and Function in Women With Patellofemoral Pain Syndrome: a Randomized Controlled Trial	Archives of physical medicine and rehabilitation	10.1016/j.apmr.2018.08.180	Researches that do not focus on COS-RD
59	2016	Addition of Denosumab to two different neoadjuvant treatment schedules of nab-Paclitaxel	https://trialsearchwhoint/Trial2aspx?TrialID=EUCTR2015-001755-72-DE	/	Researches that do not focus on COS-RD
60	2021	Addressing harms of screening – A review of outcomes in Cochrane reviews and suggestions for next steps	Journal of Clinical Epidemiology	10.1016/j.jclinepi.2020.09.030	Researches that do not focus on COS-RD
61	2020	Addressing heterogenous outcomes in uterine fibroid research: a call to action	Am J Obstet Gynecol	10.1016/j.ajog.2020.03.018	Researches that do not focus on COS-RD
62	2020	Addressing the Booming Booze Culture in Middle-Aged Women: effect of an Online Intervention on Alcohol Consumption	https://trialsearchwhoint/Trial2aspx?TrialID=ACTRN12620000814976	/	Researches that do not focus on COS-RD
63	2022	Addressing the gaps in nutritional care before and during pregnancy	Proc Nutr Soc	10.1017/s0029665121003724	Researches that do not focus on COS-RD
64	2018	Adjuvant N Acetylcysteine for Post Traumatuic Stress Disorder	https://trialsearchwhoint/Trial2aspx?TrialID=ACTRN12618001784202	/	Researches that do not focus on COS-RD
65	2024	Adoption of core outcome sets in osteoarthritis clinical trials: Still a long way to go	Osteoarthritis Cartilage	10.1016/j.joca.2024.02.001	Researches that do not focus on COS-RD
66	2022	Advanced breast cancer patient involvement in the evaluation of an available online exercise program for use in a future clinical trial	Annals of oncology	10.1016/j.annonc.2022.03.218	Researches that do not focus on COS-RD
67	2013	Adverse event reporting in randomised controlled trials of neuropathic pain: considerations for future practice	Pain	10.1016/j.pain.2012.08.012	Researches that do not focus on COS-RD
68	2022	Aerobic or Resistance Exercise for Improved Glycaemic Control and Pregnancy Outcomes in Women with Gestational Diabetes Mellitus: A Systematic Review	Int J Environ Res Public Health	10.3390/ijerph191710791	Researches that do not focus on COS-RD
69	2019	Aerobic physical exercise for adult patients with haematological malignancies	Cochrane Database of Systematic Reviews	10.1002/14651858.CD009075.pub3	Researches that do not focus on COS-RD
70	2023	Aetiology, risk factors and preventive strategies for niche development: A review	Best Pract Res Clin Obstet Gynaecol	10.1016/j.bpobgyn.2023.102363	Researches that do not focus on COS-RD
71	2023	AFCOS: The Development of a Cryptoglandular Anal Fistula Core Outcome Set	Ann Surg	10.1097/sla.0000000000005462	Researches that do not focus on COS-RD
72	2022	Affective disorders: eliminate WArning signs and REstore functioning-AWARE-a randomised controlled multimodule intervention study, presentation of design and intervention	BMJ open	10.1136/bmjopen-2021-058839	Researches that do not focus on COS-RD
73	2009	Aggressive Combination Drug Therapy in Very Early Polyarticular Juvenile Idiopathic Arthritis	https://clinicaltrialsgov/show/NCT01015547	/	Researches that do not focus on COS-RD
74	2017	Agreement on what to measure in randomised controlled trials in burn care: study protocol for the development of a core outcome set	BMJ Open	10.1136/bmjopen-2017-017267	Researches that do not focus on COS-RD
75	2021	AHRQ Comparative Effectiveness Reviews	Prehabilitation and Rehabilitation for Major Joint Replacement	10.23970/ahrqepccer248	Researches that do not focus on COS-RD
76	2023	The aim of the study is to find out the Effect of Plyometric Training Versus Swiss Ball Training on Core Strength, Agility and Dynamic Balance in Recreational Badminton Players - A comparative study	https://trialsearchwhoint/Trial2aspx?TrialID=CTRI/2023/08/056677	/	Researches that do not focus on COS-RD
77	2016	Aiming to Improve Readmissions Through InteGrated Hospital Transitions	https://clinicaltrialsgov/show/NCT02763202	/	Researches that do not focus on COS-RD
78	2021	The Alberta Neonatal Abstinence Syndrome Mother-Baby Care ImprovEmeNT Program	https://clinicaltrialsgov/show/NCT05226624	/	Researches that do not focus on COS-RD
79	2024	Alberta Stroke Program Early Computed Tomography Score, Infarct Core Volume, and Endovascular Therapy Outcomes in Patients With Large Infarct: a Secondary Analysis of the ANGEL-ASPECT Trial	JAMA neurology	10.1001/jamaneurol.2023.4430	Researches that do not focus on COS-RD
80	2006	Alcohol Expert System Intervention for Problematic Alcohol Use	https://clinicaltrialsgov/show/NCT00400010	/	Researches that do not focus on COS-RD
81	2018	ALICE: a randomized placebo-controlled phase II study evaluating atezolizumab combined with immunogenic chemotherapy in patients with metastatic triple-negative breast cancer	https://trialsearchwhoint/Trial2aspx?TrialID=EUCTR2016-003570-40-DK	/	Researches that do not focus on COS-RD
82	2019	Aligning research core outcome set development with clinical care performance measurement	J Am Acad Dermatol	10.1016/j.jaad.2019.04.052	Researches that do not focus on COS-RD
83	2023	Allied health professionals' views on important outcomes of children's elective lower limb orthopaedic surgery: a qualitative interview study to inform a core outcome set	Disabil Rehabil: 1-9	/	Researches that do not focus on COS-RD
84	2018	Alpha-2 Agonists for sedation to produce better outcomes from critical illness (â€˜A2B Trialâ€™)	https://trialsearchwhoint/Trial2aspx?TrialID=EUCTR2018-001650-98-GB	/	Researches that do not focus on COS-RD
85	2014	An alternative group physiotherapy programme for the management of chronic low back pain	https://trialsearchwhoint/Trial2aspx?TrialID=ISRCTN96496625	/	Researches that do not focus on COS-RD
86	2022	Alveolar Ridge Preservation With Putty Allograft vs. Putty Alloplast Graft	https://clinicaltrialsgov/show/NCT05484492	/	Researches that do not focus on COS-RD
87	2016	The American College of Rheumatology Provisional Composite Response Index for Clinical Trials in Early Diffuse Cutaneous Systemic Sclerosis	Arthritis care & research	10.1002/acr.22804	Researches that do not focus on COS-RD
88	2022	AML-256 A Phase 1 Study of Gilteritinib in Combination With Induction and Consolidation Chemotherapy in Patients With Newly Diagnosed Acute Myeloid Leukemia: final Study Results	Clinical lymphoma, myeloma & leukemia	10.1016/S2152-2650(22)01255-1	Researches that do not focus on COS-RD
89	2015	AML in the elderly patient	Leukemia research	/	Researches that do not focus on COS-RD
90	2022	Amnioinfusion versus Usual Care in Women with Prelabor Rupture of Membranes in Midtrimester: A Systematic Review and Meta-Analysis of Short- and Long-Term Outcomes	Fetal Diagn Ther	10.1159/000526020	Researches that do not focus on COS-RD
91	2021	Amniotic membrane transplantation for infectious keratitis: a systematic review and meta-analysis	Sci Rep	10.1038/s41598-021-92366-x	Researches that do not focus on COS-RD
92	2021	Analysis of clinical research outcome indicators of traditional Chinese medicine in treatment of diabetic foot]	Zhongguo Zhong Yao Za Zhi	10.19540/j.cnki.cjcmm.20201218.501	Researches that do not focus on COS-RD
93	2022	Analysis of outcome indexes in randomized controlled trials of traditional Chinese medicine for rheumatic heart disease]	Zhongguo Zhong Yao Za Zhi	10.19540/j.cnki.cjcmm.20210922.502	Researches that do not focus on COS-RD
94	2022	Analysis of outcome indicators in clinical trials on Chinese medicine as adjuvant therapy for severe pneumonia]	Zhongguo Zhong Yao Za Zhi	10.19540/j.cnki.cjcmm.20220523.501	Researches that do not focus on COS-RD
95	2023	Analysis of outcome reporting in common peroneal neuropathy studies: a systematic review of the literature	Acta Neurochir (Wien)	10.1007/s00701-023-05744-x	Researches that do not focus on COS-RD
96	2020	Analysis of outcomes of randomized controlled trial on compound Chinese herbal medicine formulas in treatment of vascular cognitive impairment caused by cerebral small vessel]	Zhongguo Zhong Yao Za Zhi	10.19540/j.cnki.cjcmm.20200908.501	Researches that do not focus on COS-RD
97	2020	Analysis of outcomes of RCTs of traditional Chinese medicine in the treatment of unstable angina pectoris	Chinese Journal of Evidence-Based Medicine	10.7507/1672-2531.201911098	Researches that do not focus on COS-RD
98	2021	Analysis of RCT outcome indicators of traditional Chinese medicine for essential hypertension in recent two years]	Zhongguo Zhong Yao Za Zhi	10.19540/j.cnki.cjcmm.20200730.502	Researches that do not focus on COS-RD
99	2020	Analysis of responder-based endpoints: improving power through utilising continuous components	Trials	10.1186/s13063-020-04353-8	Researches that do not focus on COS-RD
100	2020	Analysis of status quo of RCT outcome indexes in treatment of acute ischemic stroke with traditional Chinese medicine	Zhongguo Zhong yao za zhi [China journal of Chinese materia medica]	10.19540/j.cnki.cjcmm.20200103.503	Researches that do not focus on COS-RD
101	2011	Analysis of the Physiological Mechanism of Aromatherapy by Biological Sensing Technology	https://trialsearchwhoint/Trial2aspx?TrialID=JPRN-UMIN000005554	/	Researches that do not focus on COS-RD
102	2023	Analysis on status quo of outcomes and measurement instruments of randomized controlled trials of acupuncture for post-stroke dysphagia]	Zhongguo Zhen Jiu	10.13703/j.0255-2930.20220217-k0007	Researches that do not focus on COS-RD
103	2021	Analysis on the influencing factors of constructing an outcome pool in core outcome set study for traditional Chinese medicine	Chinese Journal of Evidence-Based Medicine	10.7507/1672-2531.202008143	Researches that do not focus on COS-RD
104	2021	Analysis on the outcomes in randomized controlled trials of perimenopausal syndrome treated with acupuncture and moxibustion	WORLD JOURNAL OF ACUPUNCTURE-MOXIBUSTION	10.1016/j.wjam.2021.08.008	Researches that do not focus on COS-RD
105	2020	Angiotensin-(1,7) Treatment in COVID-19: the ATCO Trial	https://clinicaltrialsgov/show/NCT04332666	/	Researches that do not focus on COS-RD
106	2021	Animal experimental research assessing urogynecologic surgical mesh implants: Outcome measures describing the host response, a systematic review and meta-analysis	Neurourology and Urodynamics	10.1002/nau.24677	Researches that do not focus on COS-RD
107	2022	Antihistamines for motion sickness	Cochrane Database of Systematic Reviews	10.1002/14651858.CD012715.pub2	Researches that do not focus on COS-RD
108	2016	Antihypertensive withdrawal for the prevention of cognitive decline	Cochrane Database of Systematic Reviews	10.1002/14651858.CD011971.pub2	Researches that do not focus on COS-RD
109	2020	Antimicrobial stewardship in care homes: outcomes of importance to stakeholders	J Hosp Infect	10.1016/j.jhin.2019.12.024	Researches that do not focus on COS-RD
110	2019	Antimicrobial Stewardship Interventions in a Hospital Setting	https://clinicaltrialsgov/show/NCT04001309	/	Researches that do not focus on COS-RD
111	2020	Antimicrobial stewardship outcomes for older people in care homes: perspectives of researchers, healthcare professionals, and family members of care home residents	International journal of pharmacy practice	/	Researches that do not focus on COS-RD
112	2014	Aortic neck length and mortality after repair of ruptured abdominal aortic aneurysm improve trial investigators	Circulation	/	Researches that do not focus on COS-RD
113	2022	Apixaban vs Dual Antiplatet Therapy Study After Left Atrial Appendage Occlosure (ADALA)	https://clinicaltrialsgov/show/NCT05632445	/	Researches that do not focus on COS-RD
114	2011	The application of new physical training program for stroke rehabilitation: a case study among stroke survivors	Cerebrovascular diseases (Basel, Switzerland)	10.1159/000333802	Researches that do not focus on COS-RD
115	2020	Application of serology in evaluating two reactive response interventions for malaria elimination: results from the core community randomized trial in southern province, Zambia	American journal of tropical medicine and hygiene	/	Researches that do not focus on COS-RD
116	2022	The Application of Sling Exercise Training in People With Chronic Stroke	https://clinicaltrialsgov/show/NCT05352009	/	Researches that do not focus on COS-RD
117	2023	Application research on improvement of voiding dysfunction after radical operation of cervical cancer based on the original new method of core muscle strength training	https://trialsearchwhoint/Trial2aspx?TrialID=ChiCTR2300073358	/	Researches that do not focus on COS-RD
118	2016	Appraising the uptake and use of recommendations for a common outcome data set for clinical trials: a case study in fall injury prevention	Trials	10.1186/s13063-016-1259-7	Researches that do not focus on COS-RD
119	2021	Are birth outcomes in low risk birth cohorts related to hospital birth volumes? A systematic review	BMC Pregnancy Childbirth	10.1186/s12884-021-03988-y	Researches that do not focus on COS-RD
120	2016	Are dental researchers asking patient-important questions? A scoping review	J Dent	10.1016/j.jdent.2016.04.002	Researches that do not focus on COS-RD
121	2019	Are electric fans effective for keeping people cool in both very-hot-and-dry and hot-and-humid heatwaves?	https://trialsearchwhoint/Trial2aspx?TrialID=ACTRN12619000663156	/	Researches that do not focus on COS-RD
122	2016	Are Geriatric Out-patient Care Better Than Usual Care?	https://clinicaltrialsgov/show/NCT02923843	/	Researches that do not focus on COS-RD
123	2015	Are patients and health care professionals influenced by each other's' opinions about the outcomes to measure in localised prostate cancer effectiveness trials?	Trials	/	Researches that do not focus on COS-RD
124	2021	Are the correct outcomes being measured in studies of oral anticoagulants? A systematic survey	THROMBOSIS RESEARCH	10.1016/j.thromres.2021.02.016	Researches that do not focus on COS-RD
125	2023	Are the results of patient reported outcome measures after spine surgery influenced by recall of preoperative scores? A randomized controlled trial	Spine journal	10.1016/j.spinee.2022.11.007	Researches that do not focus on COS-RD
126	2021	Are we measuring the right function outcomes for older adults in reviews by the Cochrane Musculoskeletal Group?	Semin Arthritis Rheum	10.1016/j.semarthrit.2021.04.001	Researches that do not focus on COS-RD
127	2020	An arm-based network meta-analysis on treatments for vulvar lichen sclerosus and a call for development of core outcome sets	AMERICAN JOURNAL OF OBSTETRICS AND GYNECOLOGY	10.1016/j.ajog.2019.10.095	Researches that do not focus on COS-RD
128	2020	Aromatherapy for dementia	Cochrane Database of Systematic Reviews	10.1002/14651858.CD003150.pub3	Researches that do not focus on COS-RD
129	2009	Arrhythmias and heart rate variability during and after therapeutic hypothermia for cardiac arrest	Critical care medicine	10.1097/CCM.0b013e31819572c4	Researches that do not focus on COS-RD
130	2019	Arthroscopic hip surgery compared with physiotherapy and activity modification for the treatment of symptomatic femoroacetabular impingement: multicentre randomised controlled trial	BMJ (Clinical research ed)	10.1136/bmj.l185	Researches that do not focus on COS-RD
131	2006	ARTIFICIAL LUMBAR DISC REPLACEMENT VS CIRCUMFERENTIAL FUSION FOR THE TREATMENT OF DISCOGENIC PAIN: a PROSPECTIVE RANDOMIZED STUDY EuroSpine 2006. 8th Annual Meeting of the European Spine Society, 25-28 October 2006, Istanbul, Turkey-Abstracts SP# 35	European spine journal	/	Researches that do not focus on COS-RD
132	2022	THE ASAS CORE MEASUREMENT SET for AXIAL SPONDYLOARTHRITIS	Annals of the Rheumatic Diseases	10.1136/annrheumdis-2022-eular.1798	Researches that do not focus on COS-RD
133	2021	The ASAS-OMERACT core domain set for axial spondyloarthritis	Semin Arthritis Rheum	10.1016/j.semarthrit.2021.07.021	Researches that do not focus on COS-RD
134	2019	Assessing effectiveness in acne clinical trials: steps towards a core outcome measure set	Br J Dermatol	10.1111/bjd.18011	Researches that do not focus on COS-RD
135	2019	Assessing harmonizing outcome measures for eczema (HOME) Core outcome set and instrument uptake using the WHO international clinical trials registry platform	Journal of Evidence-Based Medicine	10.1111/jebm.12335	Researches that do not focus on COS-RD
136	2021	Assessing outcome in postoperative pain trials: are we missing the point? A systematic review of pain-related outcome domains reported in studies early after total knee arthroplasty	Pain	10.1097/j.pain.0000000000002209	Researches that do not focus on COS-RD
137	2022	Assessing technical skill in ankle fracture surgery from the postoperative radiograph : pilot development and validation of a final product analysis core outcome set	Bone Jt Open	10.1302/2633-1462.36.Bjo-2021-0212.R1	Researches that do not focus on COS-RD
138	2020	Assessing the effect of interventions for axial spondyloarthritis according to the endorsed ASAS/OMERACT core outcome set: a meta-research study of trials included in Cochrane reviews	Arthritis Res Ther	10.1186/s13075-020-02262-4	Researches that do not focus on COS-RD
139	2020	Assessing the effect of interventions for axial spondyloarthritis according to the endorsed asas/omeract core outcome set: A meta-research study of trials included in cochrane reviews	Annals of the Rheumatic Diseases	10.1136/annrheumdis-2020-eular.809	Researches that do not focus on COS-RD
140	2016	Assessing the effectiveness of enhanced psychological care for patients with depressive symptoms attending cardiac rehabilitation compared with treatment as usual (CADENCE): study protocol for a pilot cluster randomised controlled trial	Trials	10.1186/s13063-016-1184-9	Researches that do not focus on COS-RD
141	2021	ASSESSING THE HARMONISING OUTCOME MEASURES FOR ECZEMA (HOME) CORE OUTCOME SET USING CLINICAL TRIALS REGISTRIES	ACTA DERMATO-VENEREOLOGICA	/	Researches that do not focus on COS-RD
142	2017	Assessing the impact of a funder's recommendation on consideration and uptake of core outcome sets in funding applications	TRIALS	/	Researches that do not focus on COS-RD
143	2019	Assessing the impact of a funder's recommendation to consider core outcome sets in funding applications	Journal of Evidence-Based Medicine	10.1111/jebm.12336	Researches that do not focus on COS-RD
144	2014	Assessing the Impact of an Intervention to Prevent Intimate Partner Violence and HIV in Uganda	https://clinicaltrialsgov/show/NCT02050763	/	Researches that do not focus on COS-RD
145	2022	Assessing the Natural Helper approach to culturally responsive healthcare for culturally and linguistically diverse (CALD) individuals with chronic health conditions	https://trialsearchwhoint/Trial2aspx?TrialID=ACTRN12622000697785	/	Researches that do not focus on COS-RD
146	2024	Assessing the quality and value of metabolic chart data for capturing core outcomes for pediatric medium-chain acyl-CoA dehydrogenase (MCAD) deficiency	BMC Pediatr	10.1186/s12887-023-04393-4	Researches that do not focus on COS-RD
147	2020	Assessing the relevance and uptake of core outcome sets (an agreed minimum collection of outcomes to measure in research studies) in Cochrane systematic reviews: a review	BMJ OPEN	10.1136/bmjopen-2019-036562	Researches that do not focus on COS-RD
148	2024	Assessing the uptake of the type 1 diabetes core outcome set in randomized controlled trials: A Cross-Sectional study	Diabetes Res Clin Pract	10.1016/j.diabres.2023.111085	Researches that do not focus on COS-RD
149	2024	Assessing uptake of the core outcome set in clinical trials for immune thrombocytopenia: A cross-sectional analysis	Thromb Res	10.1016/j.thromres.2023.12.017	Researches that do not focus on COS-RD
150	2023	Assessing uptake of the core outcome set in randomized controlled trials for Parkinson's disease: A systematic review	Ageing Res Rev	10.1016/j.arr.2023.102081	Researches that do not focus on COS-RD
151	2020	Assessing uptake of the Harmonising Outcome Measures for Eczema (HOME) Core Outcome Set and recommended instruments	Br J Dermatol	10.1111/bjd.19030	Researches that do not focus on COS-RD
152	2022	The Assessment and CommuniCation ExcelLEnce foR sAfe paTient outcomEs (ACCELERATE) PLUS Trial - The effect of improving patient assessment and clinical communication among clinicians on patient adverse events in acute general settings through external remote facilitation	https://trialsearchwhoint/Trial2aspx?TrialID=ACTRN12622000155796	/	Researches that do not focus on COS-RD
153	2023	Assessment highlights need for improvement in standards of development of core outcome sets for rare genetic diseases	JOURNAL OF CLINICAL EPIDEMIOLOGY	10.1016/j.jclinepi.2023.07.002	Researches that do not focus on COS-RD
154	2020	Assessment of an intensive education program on the treatment of tobacco-use disorder for pharmacists using OSCE (Objective Structured Clinical Examination)	International journal of clinical pharmacy	10.1007/s11096-019-00945-w	Researches that do not focus on COS-RD
155	2014	ASSESSMENT OF CHRONIC PAIN AFTER TOTAL KNEE REPLACEMENT: DEVELOPMENT OF A CORE OUTCOME SET	OSTEOARTHRITIS AND CARTILAGE	10.1016/j.joca.2014.02.752	Researches that do not focus on COS-RD
156	2013	Assessment of chronic postsurgical pain after knee replacement: a systematic review	Arthritis Care Res (Hoboken)	10.1002/acr.22050	Researches that do not focus on COS-RD
157	2014	Assessment of chronic post-surgical pain after knee replacement: Development of a core outcome set	European Journal of Pain (United Kingdom)	10.1002/ejp.582	Researches that do not focus on COS-RD
158	2015	Assessment of chronic post-surgical pain after knee replacement: development of a core outcome set	Eur J Pain	10.1002/ejp.582	Researches that do not focus on COS-RD
159	2021	Assessment of Discrepancies between Follow-up Infarct Volume and 90-Day Outcomes among Patients with Ischemic Stroke Who Received Endovascular Therapy	JAMA network open	10.1001/jamanetworkopen.2021.32376	Researches that do not focus on COS-RD
160	2017	Assessment of Efficacy of a Psychological Therapy in Inpatients With a Schizophrenic Psychosis	https://clinicaltrialsgov/show/NCT03316664	/	Researches that do not focus on COS-RD
161	2019	Assessment of outcomes for inflammatory bowel disease in routine clinical practice: An ethnographic study	Trials	10.1186/s13063-019-3688-6	Researches that do not focus on COS-RD
162	2022	Assessment of postoperative neurocognitive disorders in clinical studies: a scoping review	ARCHIVOS DE MEDICINA	10.30554/archmed.22.1.4239.2022	Researches that do not focus on COS-RD
163	2020	Assessment of technical skill in hip fracture surgery using the postoperative radiograph: pilot development and validation of a final product analysis core outcome set	Bone Jt Open	10.1302/2633-1462.19.Bjo-2020-0101.R1	Researches that do not focus on COS-RD
164	2024	Assessment of the acute subjective psychedelic experience: A review of patient-reported outcome measures in clinical research on classical psychedelics	J Psychopharmacol	10.1177/02698811231200019	Researches that do not focus on COS-RD
165	2020	Assessment of the efficacy of a fatigue management therapy in schizophrenia: study protocol for a randomized, controlled multi-centered study (ENERGY)	Trials	10.1186/s13063-020-04606-6	Researches that do not focus on COS-RD
166	2022	Assessment of the impact of a telehealth program for the control of modifiable risk factors in people at risk of Diabetes-related Foot Disease	https://trialsearchwhoint/Trial2aspx?TrialID=ACTRN12622001565730	/	Researches that do not focus on COS-RD
167	2022	Assistive Soft Robotic Glove (EsoGLOVE) Intervention for Stroke Patients	https://clinicaltrialsgov/show/NCT05494489	/	Researches that do not focus on COS-RD
168	2022	The Association Between Age, Prostate Cancer Risk, and Higher Gleason Score in a Long-term Screening Program: results from the Göteborg-1 Prostate Cancer Screening Trial	European urology	10.1016/j.eururo.2022.01.018	Researches that do not focus on COS-RD
169	2022	Association Between Alberta Stroke Program Early Computed Tomography Score and Efficacy and Safety Outcomes With Endovascular Therapy in Patients With Stroke From Large-Vessel Occlusion: a Secondary Analysis of the Recovery by Endovascular Salvage for Cerebral Ultra-acute Embolism-Japan Large Ischemic Core Trial (RESCUE-Japan LIMIT)	JAMA neurology	10.1001/jamaneurol.2022.3285	Researches that do not focus on COS-RD
170	2012	Association between PAM50 breast cancer intrinsic subtypes and effect of gemcitabine in advanced breast cancer patients	Cancer research	10.1158/0008-5472.SABCS12-P3-06-03	Researches that do not focus on COS-RD
171	2021	The Association of Affective Resonance With Empathy Modulated by Negative Symptomatology and Oxytocin	https://clinicaltrialsgov/show/NCT05247151	/	Researches that do not focus on COS-RD
172	2022	Association of pregnancy complications/risk factors with the development of future long-term health conditions in women: overarching protocol for umbrella reviews	BMJ Open	10.1136/bmjopen-2022-066476	Researches that do not focus on COS-RD
173	2011	The associations between extension muscle strength and pressure pain threshold in fibromyalgia	PM and r	10.1016/j.pmrj.2011.08.332	Researches that do not focus on COS-RD
174	2019	Associations between social jetlag and mental health in young people: A systematic review	Chronobiol Int	10.1080/07420528.2019.1636813	Researches that do not focus on COS-RD
175	2011	The At Home/Chez Soi trial protocol: a pragmatic, multi-site, randomised controlled trial of a Housing First intervention for homeless individuals with mental illness in five Canadian cities	BMJ open	10.1136/bmjopen-2011-000323	Researches that do not focus on COS-RD
176	2010	ATTACHE: a Trial in the Timing of Surgery and Adjuvant Chemotherapy for Hepatic Metastases from Colorectal Cancer	https://trialsearchwhoint/Trial2aspx?TrialID=ACTRN12610000647033	/	Researches that do not focus on COS-RD
177	2019	Attachment-based compassion therapy and adapted mindfulness-based stress reduction for the treatment of depressive, anxious and adjustment disorders in mental health settings: a randomised controlled clinical trial protocol	BMJ open	10.1136/bmjopen-2019-029909	Researches that do not focus on COS-RD
178	2022	Attractive targeted sugar bait phase III trials in Kenya, Mali, and Zambia	Trials	10.1186/s13063-022-06555-8	Researches that do not focus on COS-RD
179	2019	Augmentation of Positive Valence System-Focused Cognitive Behavioral Therapy by Inaudible High-Frequency Sounds for Anhedonia: a Trial Protocol for a Pilot Study	JAMA network open	10.1001/jamanetworkopen.2019.15819	Researches that do not focus on COS-RD
180	2018	Australian lifestyle change program to prevent or delay type 2 diabetes (AUS 2 Prevent)	http://wwwwhoint/trialsearch/Trial2aspx?TrialID=ACTRN12618001594213	/	Researches that do not focus on COS-RD
181	2018	Authors' lack of awareness and use of core outcome set on postoperative pain in children is hindering comparative effectiveness research	JOURNAL OF COMPARATIVE EFFECTIVENESS RESEARCH	10.2217/cer-2017-0079	Researches that do not focus on COS-RD
182	2019	Authors' reply re: Developing a set of consensus indicators to support maternity service quality improvement: using Core Outcome Set methodology including a Delphi process	Bjog	10.1111/1471-0528.15460	Researches that do not focus on COS-RD
183	2023	Autologous Serum Eye Drops for Dry Eye: Systematic Review	OPTOMETRY AND VISION SCIENCE	10.1097/OPX.0000000000002042	Researches that do not focus on COS-RD
184	2016	Autologous stem cell transplantation in favorable acute myeloid leukemia is associated with a better long-term prognosis: a single center experience	Blood	/	Researches that do not focus on COS-RD
185	2023	Automated Large Vessel Occlusion Detection Software and Thrombectomy Treatment Times: a Cluster Randomized Clinical Trial	JAMA neurology	10.1001/jamaneurol.2023.3206	Researches that do not focus on COS-RD
186	2020	Averting NAS Among Opioid-Using Young Women Receiving MAT Using Buprenorphine	https://clinicaltrialsgov/show/NCT04611659	/	Researches that do not focus on COS-RD
187	2019	Awareness and acceptability of Initiative on Methods, Measurement, and Pain Assessment in Clinical Trials core outcome set for chronic pain among surveyed neuropathic pain authors	JOURNAL OF COMPARATIVE EFFECTIVENESS RESEARCH	10.2217/cer-2018-0123	Researches that do not focus on COS-RD
188	2014	Balance exercise program reduced falls in people with multiple sclerosis: a single-group, pretest-posttest trial	Archives of physical medicine and rehabilitation	10.1016/j.apmr.2014.06.016	Researches that do not focus on COS-RD
189	2015	Balneotherapy (or spa therapy) for rheumatoid arthritis	Cochrane Database of Systematic Reviews	10.1002/14651858.CD000518.pub2	Researches that do not focus on COS-RD
190	2022	Balovaptan vs Placebo for Social Communication in Childhood Autism Spectrum Disorder: a Randomized Clinical Trial	JAMA psychiatry	10.1001/jamapsychiatry.2022.1717	Researches that do not focus on COS-RD
191	2020	Barriers to uptake of the hip fracture core outcome set: An international survey of 80 hip fracture trialists	Clin Trials	10.1177/1740774520941444	Researches that do not focus on COS-RD
192	2024	Baseline Data and Measurement Instruments Reported in Observational Studies in Inflammatory Bowel Disease: Results from a Systematic Review	JOURNAL OF CROHNS & COLITIS	10.1093/ecco-jcc/jjae004	Researches that do not focus on COS-RD
193	2020	Basic versus biofeedback-mediated intensive pelvic floor muscle training for women with urinary incontinence: the OPAL RCT	Health technology assessment (Winchester, England)	10.3310/hta24700	Researches that do not focus on COS-RD
194	2024	Beating the empty pelvis syndrome: the PelvEx Collaborative core outcome set study protocol	BMJ Open	10.1136/bmjopen-2023-076538	Researches that do not focus on COS-RD
195	2017	Bedside Monitoring of Cerebral Energy State During the Peri-cardiac Arrest Period	https://clinicaltrialsgov/show/NCT03095742	/	Researches that do not focus on COS-RD
196	2023	A behavioral intervention to promote use of multimodal pain medication for hospitalized patients: a randomized controlled trial	Journal of hospital medicine	10.1002/jhm.13153	Researches that do not focus on COS-RD
197	2022	Behavioral Sleep Intervention and Sleep Problems among Children with Attention Deficit Hyperactivity Disorder	https://trialsearchwhoint/Trial2aspx?TrialID=PACTR202205632538061	/	Researches that do not focus on COS-RD
198	2020	Behavioural weight management: Components of effectiveness (BE:COME)	Obesity Reviews	10.1111/obr.13118	Researches that do not focus on COS-RD
199	2023	Benchmarking community/primary care musculoskeletal services: A narrative review and recommendation	MUSCULOSKELETAL CARE	10.1002/msc.1676	Researches that do not focus on COS-RD
200	2020	Benchmarking outcomes after severe traumatic brain injury with the CRASH and IMPACT prediction models: a single center analysis in the Netherlands	Critical care (London, England)	10.1186/s13054-020-2772-3	Researches that do not focus on COS-RD
201	2020	Benchmarking outcomes in maternity care: Peripartum incontinence - a framework for standardised reporting	Midwifery	10.1016/j.midw.2020.102628	Researches that do not focus on COS-RD
202	2015	Benefits and resource implications of family meetings for hospitalized palliative care patients: research protocol	BMC palliative care	10.1186/s12904-015-0071-6	Researches that do not focus on COS-RD
203	2018	Benefits of Family Meetings for Hospitalized Palliative Care Patients and Their Family Caregivers	Journal of pain and symptom management	10.1016/j.jpainsymman.2018.10.168	Researches that do not focus on COS-RD
204	2019	The benefits of international volunteering in a low-resource setting for healthcare professionals: Development of a core outcome set	Journal of Evidence-Based Medicine	10.1111/jebm.12335	Researches that do not focus on COS-RD
205	2018	The benefits of international volunteering in a low-resource setting: development of a core outcome set	Hum Resour Health	10.1186/s12960-018-0333-5	Researches that do not focus on COS-RD
206	2023	The Benefits of Patient and Public Involvement and Engagement (PPIE) in Research: A Charities Contribution to Outcome Prioritisation for Children with Epilepsy Treated with Ketogenic Diet Therapy	Developmental Medicine and Child Neurology	10.1111/dmcn.15477	Researches that do not focus on COS-RD
207	2018	Best Core Stabilization for Anticipatory Postural Adjustment and Falls in Hemiparetic Stroke	Archives of physical medicine and rehabilitation	10.1016/j.apmr.2018.01.027	Researches that do not focus on COS-RD
208	2018	BetaMe: impact of a comprehensive digital health programme on HbA1c and weight at 12 months for people with diabetes and pre-diabetes: study protocol for a randomised controlled trial	Trials	10.1186/s13063-018-2528-4	Researches that do not focus on COS-RD
209	2022	BETTER MAN: a healthy relationship tool to encourage help seeking for men who use violence in their intimate relationships	https://trialsearchwhoint/Trial2aspx?TrialID=ACTRN12622000786796	/	Researches that do not focus on COS-RD
210	2018	Better return to work and sports after knee arthroplasty rehabilitation?	Occup Med (Lond)	10.1093/occmed/kqy131	Researches that do not focus on COS-RD
211	2007	Bevacizumab, Everolimus (RAD001), and Lapatinib as Neoadjuvant Chemotherapy Regimes for Primary Breast Cancer	https://clinicaltrialsgov/show/NCT00567554	/	Researches that do not focus on COS-RD
212	2022	Beyond group differences: exploring the preliminary signals of target engagement of an executive function training for autistic children	Autism research	10.1002/aur.2735	Researches that do not focus on COS-RD
213	2022	Bilateral vestibulopathy patients' perspectives on vestibular implant treatment: a qualitative study	JOURNAL OF NEUROLOGY	10.1007/s00415-021-10920-z	Researches that do not focus on COS-RD
214	2017	Binge-Eating Disorder Treatment Goes Online – Feasibility, Usability and Preliminary Evaluation of Treatment Outcome	https://trialsearchwhoint/Trial2aspx?TrialID=DRKS00012355	/	Researches that do not focus on COS-RD
215	2012	Biobehavioral Bases & Management of Type 2 Diabetes	https://clinicaltrialsgov/show/NCT01739205	/	Researches that do not focus on COS-RD
216	2022	Biomarkers for response to immunotherapy in triple-negative breast cancer: differences between survival and pCR biomarkers	Journal of clinical oncology	10.1200/JCO.2022.40.16_suppl.583	Researches that do not focus on COS-RD
217	2022	Biopsy diagnosis of prostate cancer in patients with suspected prostate cancer undergoing their first biopsy: comparison of target biopsy alone vs target biopsy in addition to standard biopsy	https://trialsearchwhoint/Trial2aspx?TrialID=ISRCTN60263108	/	Researches that do not focus on COS-RD
218	2015	BISON (Bloodstream Infections and Sepsis Outcomes measurement Network) initiative: An ESGBIS proposal	Trials	/	Researches that do not focus on COS-RD
219	2018	The BJD is embracing core outcome set development - why this is good news	Br J Dermatol	10.1111/bjd.16229	Researches that do not focus on COS-RD
220	2023	A blended preconception lifestyle programme for couples undergoing IVF: lessons learned from a multicentre randomized controlled trial	Human reproduction open	10.1093/hropen/hoad036	Researches that do not focus on COS-RD
221	2023	BOHEMIA: broad One Health Endectocide-based Malaria Intervention in Africa-a phase III cluster-randomized, open-label, clinical trial to study the safety and efficacy of ivermectin mass drug administration to reduce malaria transmission in two African settings	Trials	10.1186/s13063-023-07098-2	Researches that do not focus on COS-RD
222	2019	BOOTS: borderline Optimal Treatment Selection	https://trialsearchwhoint/Trial2aspx?TrialID=NL7699	/	Researches that do not focus on COS-RD
223	2022	Border Region Area Lifestyle Intervention Study for Healthy Neurocognitive Ageing Diabetes	https://clinicaltrialsgov/show/NCT05304975	/	Researches that do not focus on COS-RD
224	2013	Bowel function 14 years after sphincter-preserving total mesorectal excision for rectal cancer: report of a multicentre randomised trial	European journal of cancer	10.1016/S0959-8049(13)70063-7	Researches that do not focus on COS-RD
225	2021	Brain electrical stimulation in combination with exercise for abdomen,back, hip, knee muscles in management of Knee pain syndrome	https://trialsearchwhoint/Trial2aspx?TrialID=CTRI/2021/09/036278	/	Researches that do not focus on COS-RD
226	2024	Brain health measurement: a scoping review	BMJ Open	10.1136/bmjopen-2023-080334	Researches that do not focus on COS-RD
227	2018	Brain Oxygen Optimization in Severe TBI, Phase 3	https://clinicaltrialsgov/ct2/show/NCT03754114	/	Researches that do not focus on COS-RD
228	2014	The BRAVO (Breast Reconstruction and Valid Outcomes) Study - A multi-centre consensus process to improve the quality of outcome reporting in reconstructive breast surgery by generating a core outcome set	EUROPEAN JOURNAL OF CANCER	/	Researches that do not focus on COS-RD
229	2017	The breadth and consistency of outcomes reported in randomised trials conducted in adult kidney transplant recipients	Nephrology dialysis transplantation	10.1093/ndt/gfx157	Researches that do not focus on COS-RD
230	2017	Breast cancer outcomes assessed in PCORI-funded patient-centered comparative clinical effectiveness research: Comparison to a defined core outcome set	Quality of Life Research	10.1007/s11136-017-1658-6	Researches that do not focus on COS-RD
231	2021	Bridging the evidence-to-practice gap: a stepped-wedge cluster randomized controlled trial evaluating practice facilitation as a strategy to accelerate translation of a multi-level adherence intervention into safety net practices	Implementation science communications	10.1186/s43058-021-00111-2	Researches that do not focus on COS-RD
232	2023	Bridging the Gap: Reporting Baseline Characteristics, Process and Outcome Parameters in Hirschsprung's Disease. A Systematic Review	Eur J Pediatr Surg	10.1055/a-2198-9050	Researches that do not focus on COS-RD
233	2013	Brief Culturally Adapted Cognitive Behaviour Therapy for Depression	https://clinicaltrialsgov/show/NCT01799551	/	Researches that do not focus on COS-RD
234	2023	Brief digital self-care intervention for health anxiety in a Swedish Medical University Clinic: a prospective single-group feasibility study	BMJ open	10.1136/bmjopen-2023-077376	Researches that do not focus on COS-RD
235	2011	Brief psychosocial education, not core stabilization, reduced incidence of low back pain: results from the Prevention of Low Back Pain in the Military (POLM) cluster randomized trial	BMC medicine	10.1186/1741-7015-9-128	Researches that do not focus on COS-RD
236	2011	Bringing late-late anxiety treatment to the community: open trial of calmer life program	American journal of geriatric psychiatry	10.1097/01.JGP.0000395253.20665.35	Researches that do not focus on COS-RD
237	2022	A broad focus on additional programmes prior to bariatric surgery: A systematic review	Clin Obes	10.1111/cob.12518	Researches that do not focus on COS-RD
238	2018	Building consensus and standards in fetal growth restriction studies	Best Pract Res Clin Obstet Gynaecol	10.1016/j.bpobgyn.2018.02.002	Researches that do not focus on COS-RD
239	2017	Building the evidence base and developing guidelines to facilitate patient and public involvement in core outcome set development	Journal of Evidence-Based Medicine	10.1111/jebm.12262	Researches that do not focus on COS-RD
240	2023	BURDEN AND CHALLENGES OF MALIGNANT BOWEL OBSTRUCTION: A QUALITATIVE STUDY	BMJ Supportive and Palliative Care	10.1136/spcare-2023-MCRC.48	Researches that do not focus on COS-RD
241	2014	The By-Band study: gastric bypass or adjustable gastric band surgery to treat morbid obesity: study protocol for a multi-centre randomised controlled trial with an internal pilot phase	Trials	10.1186/1745-6215-15-53	Researches that do not focus on COS-RD
242	2021	Calcium supplementation for prevention of pre-eclampsia	https://trialsearchwhoint/Trial2aspx?TrialID=ISRCTN12033893	/	Researches that do not focus on COS-RD
243	2017	Call for an Evidence-Based Consensus on Outcome Reporting in Tinnitus Intervention Studies	Front Med (Lausanne)	10.3389/fmed.2017.00042	Researches that do not focus on COS-RD
244	2021	Can an intensive voice treatment reduce drooling in children with cerebral palsy (CP)?	https://trialsearchwhoint/Trial2aspx?TrialID=ACTRN12621000272897	/	Researches that do not focus on COS-RD
245	2016	Can core outcome sets designed for research inform the standardisation of outcome measurement in primary care?	QUALITY OF LIFE RESEARCH	/	Researches that do not focus on COS-RD
246	2020	Can harmonisation of outcomes bridge the translation gap for pre-clinical research? A systematic review of outcomes measured in mouse models of type 2 diabetes	J Transl Med	10.1186/s12967-020-02649-6	Researches that do not focus on COS-RD
247	2017	Can objective measurements from 3-dimensional surface imaging replace subjective measures of outcome after breast-conserving therapy?	Annals of Surgical Oncology	10.1245/s10434-017-5854-y	Researches that do not focus on COS-RD
248	2019	Can patients with multiple breast cancers in the same breast avoid mastectomy by having multiple lumpectomies to achieve equivalent rates of local breast cancer recurrence? A randomised controlled feasibility trial called MIAMI UK	Annals of Surgical Oncology	10.1245/s10434-019-07407-7	Researches that do not focus on COS-RD
249	2023	Can Ultrasound Examinations Generate Pain in Hidradenitis Suppurativa Patients? Results from a Multicentric Cross-Sectional Study	Dermatology	10.1159/000526537	Researches that do not focus on COS-RD
250	2014	Can we decide which outcomes should be measured in every clinical trial? A scoping review of the existing conceptual frameworks and processes to develop core outcome sets	J Rheumatol	10.3899/jrheum.131308	Researches that do not focus on COS-RD
251	2022	Can We Predict Cardiorespiratory Fitness From Body Composition and Core Symptoms in People With Schizophrenia?	Archives of physical medicine and rehabilitation	10.1016/j.apmr.2022.08.834	Researches that do not focus on COS-RD
252	2017	“can we work it out?”: Choice of outcomes in RCTs on sepsis. An overview of reviews, within the BISON (Bloodstream Infections and Sepsis Outcomes measurement Network) initiative	Journal of Evidence-Based Medicine	10.1111/jebm.12262	Researches that do not focus on COS-RD
253	2019	Cancer Adverse Effects PReventIon With Care & Exercise: the CAPRICE Study	https://clinicaltrialsgov/show/NCT03850171	/	Researches that do not focus on COS-RD
254	2017	A cancer rehabilitation and lymphedema care program for patients with resected advanced head and neck cancer	https://trialsearchwhoint/Trial2aspx?TrialID=ISRCTN16929593	/	Researches that do not focus on COS-RD
255	2020	Cancer-specific and generic health utilities-The psychometric performance of the EORTC QLU-C10D in comparison to the EQ-5D in three cancer clinical trials	Quality of life research	10.1007/s11136-020-02626-y	Researches that do not focus on COS-RD
256	2019	Capability of Tofacitinib or Etanercept to accelerate clinical relevant dose reduction of non-steroidal anti-inflammatory drugs and treat-to-target guided minimization of intake of corticosteroids in patients with active Rheumatoid Arthrtis and an inadequate response to previous csDMARD therapy	https://trialsearchwhoint/Trial2aspx?TrialID=EUCTR2018-004539-54-DE	/	Researches that do not focus on COS-RD
257	2023	Cardiometabolic Risk Markers for Aboriginal and Torres Strait Islander Children and Youths: A Systematic Review of Data Quality and Population Prevalence	International Journal of Environmental Research and Public Health	10.3390/ijerph20136228	Researches that do not focus on COS-RD
258	2019	Cardioplegia in paediatric cardiac surgery: a systematic review of randomized controlled trials	Interact Cardiovasc Thorac Surg	10.1093/icvts/ivy199	Researches that do not focus on COS-RD
259	2018	Cardiovascular Outcomes Reported in Hemodialysis Trials	J Am Coll Cardiol	10.1016/j.jacc.2018.04.012	Researches that do not focus on COS-RD
260	2018	Care prior to and during subsequent pregnancies following stillbirth for improving outcomes	Cochrane Database of Systematic Reviews	10.1002/14651858.CD012203.pub2	Researches that do not focus on COS-RD
261	2010	A-CaRe study 3: exercise intervention after stem cell transplantation	https://trialsearchwhoint/Trial2aspx?TrialID=NTR2341	/	Researches that do not focus on COS-RD
262	2016	Caregiver‐mediated exercises for improving outcomes after stroke	Cochrane Database of Systematic Reviews	10.1002/14651858.CD011058.pub2	Researches that do not focus on COS-RD
263	2019	Carers and their involvement in developing a core outcome set: The veterinary experience	Journal of Evidence-Based Medicine	10.1111/jebm.12335	Researches that do not focus on COS-RD
264	2011	The case for a HRQL core outcome set: Outcome reporting bias in oesophageal cancer studies	Trials	10.1186/1745-6215-12-S1-A77	Researches that do not focus on COS-RD
265	2012	The Case For a HRQL Core Outcome Set: Outcome Reporting Bias in Oesophageal Cancer Studies (FR)	QUALITY OF LIFE RESEARCH	/	Researches that do not focus on COS-RD
266	2022	The case for the pharyngeal flap pharyngoplasty in the management of velopharyngeal dysfunction	J Plast Reconstr Aesthet Surg	10.1016/j.bjps.2022.04.048	Researches that do not focus on COS-RD
267	2014	Case management to enhance occupational support (CAMEOS)	https://trialsearchwhoint/Trial2aspx?TrialID=ISRCTN33560198	/	Researches that do not focus on COS-RD
268	2022	Catheter-Directed Thrombolysis vs Anticoagulation in Patients With Acute Intermediate-High-risk Pulmonary Embolism: the CANARY Randomized Clinical Trial	JAMA cardiology	10.1001/jamacardio.2022.3591	Researches that do not focus on COS-RD
269	2019	Cauda equina syndrome core outcome set (CES COS)	British Journal of Neurosurgery	10.1080/02688697.2019.1612145	Researches that do not focus on COS-RD
270	2020	Cauda Equina Syndrome Core Outcome Set (CESCOS): An international patient and healthcare professional consensus for research studies	PLoS One	10.1371/journal.pone.0225907	Researches that do not focus on COS-RD
271	2010	Central Utrecht Elderly Care Project 'Om U': “Somebody who knows what’s going on and can see things from my side.”	https://trialsearchwhoint/Trial2aspx?TrialID=NTR2288	/	Researches that do not focus on COS-RD
272	2022	Cephalomedullary nails versus extramedullary implants for extracapsular hip fractures in older adults	Cochrane Database Syst Rev	10.1002/14651858.CD000093.pub6	Researches that do not focus on COS-RD
273	2018	Cervical Pessary Treatment for Prevention of s PTB in Twin Pregnancies on Children`s Long-Term Outcome	https://clinicaltrialsgov/show/NCT03418311	/	Researches that do not focus on COS-RD
274	2017	The challenges of selecting a set of outcomes for a person-centered through-the-gate intervention for offenders with common mental health problems	Journal of evidence-based medicine	10.1111/jebm.12262	Researches that do not focus on COS-RD
275	2012	Chamomile (Matricaria recutita) may provide antidepressant activity in anxious, depressed humans: an exploratory study	Alternative therapies in health and medicine	/	Researches that do not focus on COS-RD
276	2017	Changes in movement quality and physical performance in response to an 8 week individualised movement quality assessment informed exercise intervention in apparently healthy adults: a randomised trial	http://wwwwhoint/trialsearch/Trial2aspx?TrialID=ACTRN12617000835347	/	Researches that do not focus on COS-RD
277	2018	Characteristics of Prostate Cancer Found at Fifth Screening in the European Randomized Study of Screening for Prostate Cancer Rotterdam: can We Selectively Detect High-grade Prostate Cancer with Upfront Multivariable Risk Stratification and Magnetic Resonance Imaging?	European urology	10.1016/j.eururo.2017.06.019	Researches that do not focus on COS-RD
278	2020	Characterization of patient-reported outcomes in multiple myeloma registrational trials submitted to the U.S. FDA	Blood	10.1182/blood-2020-139700	Researches that do not focus on COS-RD
279	2022	Characterizing the literature surrounding transportation of young dairy calves: A scoping review	J Dairy Sci	10.3168/jds.2021-21211	Researches that do not focus on COS-RD
280	2023	Checklist to assess Trustworthiness in RAndomised Controlled Trials (TRACT checklist): concept proposal and pilot	Research integrity and peer review	10.1186/s41073-023-00130-8	Researches that do not focus on COS-RD
281	1999	Child and Adolescent Trial for Cardiovascular Health (CATCH)	https://clinicaltrialsgov/show/NCT00000467	/	Researches that do not focus on COS-RD
282	2022	Child and family-focused interventions for child maltreatment and domestic abuse: development of core outcome sets	BMJ Open	10.1136/bmjopen-2022-064397	Researches that do not focus on COS-RD
283	2017	Childhood vaccination communication outcomes unpacked and organized in a taxonomy to facilitate core outcome establishment	J Clin Epidemiol	10.1016/j.jclinepi.2017.02.007	Researches that do not focus on COS-RD
284	2018	Children's and parents' perspectives on outcomes for JIA trials comparing different corticosteroid delivery routes: A qualitative study	Pediatric Rheumatology	10.1186/s12969-018-0265-6	Researches that do not focus on COS-RD
285	2008	The CHOICE (Choice of health options in prevention of cardiovascular events) replication trial	http://wwwwhoint/trialsearch/Trial2aspx?TrialID=ACTRN12608000182392	/	Researches that do not focus on COS-RD
286	2020	Choice Architecture Based TB Preventive Therapy Prescribing	https://clinicaltrialsgov/show/NCT04466293	/	Researches that do not focus on COS-RD
287	2022	Choice of primary and secondary outcomes in randomised controlled trials evaluating treatment for uterine fibroids: a systematic review	Bjog	10.1111/1471-0528.16933	Researches that do not focus on COS-RD
288	2016	Choice of primary outcomes evaluating treatment for heavy menstrual bleeding	Bjog	10.1111/1471-0528.14054	Researches that do not focus on COS-RD
289	2014	Choice of primary outcomes in randomised trials and systematic reviews evaluating interventions for preterm birth prevention: a systematic review	Bjog	10.1111/1471-0528.12593	Researches that do not focus on COS-RD
290	2019	CHOICE-core health outcomes in childhood epilepsy	Journal of Evidence-Based Medicine	10.1111/jebm.12335	Researches that do not focus on COS-RD
291	2021	Choices, choices: selecting, defining, and measuring outcomes for young people with depressive disorders	Clinical Trials	10.1177/17407745211043721	Researches that do not focus on COS-RD
292	2019	Choosing important health outcomes for comparative effectiveness research: 4th annual update to a systematic review of core outcome sets for research	Journal of Evidence-Based Medicine	10.1111/jebm.12335	Researches that do not focus on COS-RD
293	2018	Choosing important health outcomes for comparative effectiveness research: 4th annual update to a systematic review of core outcome sets for research	PLoS One	10.1371/journal.pone.0209869	Researches that do not focus on COS-RD
294	2019	Choosing important health outcomes for comparative effectiveness research: 5th annual update to a systematic review of core outcome sets for research	PLoS One	10.1371/journal.pone.0225980	Researches that do not focus on COS-RD
295	2021	Choosing important health outcomes for comparative effectiveness research: 6th annual update to a systematic review of core outcome sets for research	PLoS One	10.1371/journal.pone.0244878	Researches that do not focus on COS-RD
296	2014	Choosing important health outcomes for comparative effectiveness research: A systematic review	Value in Health	10.1016/j.jval.2014.08.1118	Researches that do not focus on COS-RD
297	2014	Choosing important health outcomes for comparative effectiveness research: a systematic review	PLoS One	10.1371/journal.pone.0099111	Researches that do not focus on COS-RD
298	2017	Choosing important health outcomes for comparative effectiveness research: An updated review and developer survey	Journal of Evidence-Based Medicine	10.1111/jebm.12262	Researches that do not focus on COS-RD
299	2018	Choosing important health outcomes for comparative effectiveness research: An updated systematic review and involvement of low and middle income countries	PLoS One	10.1371/journal.pone.0190695	Researches that do not focus on COS-RD
300	2018	CHronic Rhinosinusitis Outcome MEasures (CHROME) - developing a core outcome set for trials of interventions in chronic rhinosinusitis	RHINOLOGY	10.4193/Rhin17.247	Researches that do not focus on COS-RD
301	2023	Circadian rhythms in critically ill patients during continuous versus daytime enteral nutrition: protocol for a randomized controlled trial	Intensive care medicine experimental	10.1186/s40635-023-00546-y	Researches that do not focus on COS-RD
302	2023	CIRTA 2023	Transplantation	/	Researches that do not focus on COS-RD
303	2009	The citicoline brain injury treatment (COBRIT) trial: design and methods	Journal of neurotrauma	10.1089/neu.2009.1015	Researches that do not focus on COS-RD
304	2009	Citicoline Brain Injury Treatment (COBRIT) Trial: design and Methods	Journal of neurotrauma	/	Researches that do not focus on COS-RD
305	2008	Classification algorithm for low back pain	https://trialsearchwhoint/Trial2aspx?TrialID=NTR1176	/	Researches that do not focus on COS-RD
306	2021	Clean-CS: a Program to Improve the Safety of C-section	https://clinicaltrialsgov/show/NCT04812522	/	Researches that do not focus on COS-RD
307	2020	Clinical Assessment and Thickness Changes of the Oblique and Multifidus Muscles Using a Novel Screening Tool and Exercise Program: a Randomized Controlled Trial	Journal of sport rehabilitation	10.1123/jsr.2019-0156	Researches that do not focus on COS-RD
308	2007	Clinical Assessment of Two Manipulative Protocols in Treatment of Hip Osteoarthritis	https://clinicaltrialsgov/show/NCT00523172	/	Researches that do not focus on COS-RD
309	2018	Clinical Core Outcomes Sets in Real World Data	Value in Health	10.1016/j.jval.2018.04.761	Researches that do not focus on COS-RD
310	2022	Clinical effectiveness and safety of spinal anaesthesia compared with general anaesthesia in patients undergoing hip fracture surgery using a consensus-based core outcome set and patient-and public-informed outcomes: a systematic review and meta-analysis of randomised controlled trials	BRITISH JOURNAL OF ANAESTHESIA	10.1016/j.bja.2022.07.031	Researches that do not focus on COS-RD
311	2009	Clinical effectiveness of health visitor training in psychologically informed approaches for depression in postnatal women: pragmatic cluster randomised trial in primary care	BMJ (Clinical research ed)	10.1136/bmj.a3045	Researches that do not focus on COS-RD
312	2022	Clinical ethics consultations: a scoping review of reported outcomes	BMC Med Ethics	10.1186/s12910-022-00832-6	Researches that do not focus on COS-RD
313	2020	Clinical outcome measures and scoring systems used in prospective studies of port wine stains: A systematic review	PLoS One	10.1371/journal.pone.0235657	Researches that do not focus on COS-RD
314	2021	Clinical outcomes and outcome measurement tools reported in randomised controlled trials of treatment for snakebite envenoming: A systematic review	PLoS Negl Trop Dis	10.1371/journal.pntd.0009589	Researches that do not focus on COS-RD
315	2015	Clinical parameters and B cell subsets as biomarkers of response to tocilizumab in rheumatoid arthritis	Arthritis & rheumatology	10.1002/art.39448	Researches that do not focus on COS-RD
316	2023	Clinical Prediction Models for Nonmortality Outcomes in Older Adults With Hip Fractures: A Systematic Review	J Gerontol A Biol Sci Med Sci	10.1093/gerona/glad205	Researches that do not focus on COS-RD
317	2024	Clinical relevance and uptake of core outcome sets in dermatology	Arch Dermatol Res	10.1007/s00403-023-02814-z	Researches that do not focus on COS-RD
318	2013	Clinical research of Intelligent Stroke Rehabilitation System for upper-limb Impairment after stroke	http://wwwwhoint/trialsearch/Trial2aspx?TrialID=ACTRN12613000132741	/	Researches that do not focus on COS-RD
319	2022	Clinical research on the use of bordered foam dressings in the treatment of complex wounds: A systematic review of reported outcomes and applied measurement instruments	J Tissue Viability	10.1016/j.jtv.2022.05.005	Researches that do not focus on COS-RD
320	2023	Clinical Risk Factors Associated with Poor Outcomes in Snake Envenoming: A Narrative Review	Toxins (Basel)	10.3390/toxins15120675	Researches that do not focus on COS-RD
321	2014	Clinical scores in atopic dermatitis: What should be measured and how?	Nederlands Tijdschrift voor Dermatologie en Venereologie	/	Researches that do not focus on COS-RD
322	2018	Clinical studies in restorative dentistry: Design, conduct, analysis	Dent Mater	10.1016/j.dental.2017.09.009	Researches that do not focus on COS-RD
323	2016	[Clinical studies on multimodal pain therapy : Standardized measurement of therapy outcomes with a core outcome set]	Schmerz	10.1007/s00482-016-0123-8	Researches that do not focus on COS-RD
324	2020	A clinical study to see effect of ArtemiC in patients with COVID-19	https://trialsearchwhoint/Trial2aspx?TrialID=CTRI/2020/07/026789	/	Researches that do not focus on COS-RD
325	2021	A clinical study to see the effect of ArtemiC in patients with COVID-19	https://trialsearchwhoint/Trial2aspx?TrialID=CTRI/2021/02/031520	/	Researches that do not focus on COS-RD
326	1995	Clinical trial design for evaluating combination therapies	British journal of rheumatology	/	Researches that do not focus on COS-RD
327	2014	Clinical trial of Tocilizumab for adult onset still disease	https://trialsearchwhoint/Trial2aspx?TrialID=JPRN-UMIN000012987	/	Researches that do not focus on COS-RD
328	2018	A clinical trial on effectiveness of complimentary Ayurvedic treatment to increase cancer free life in healthy women carrying BRCA 1/2 gene, which is highly responsible for cancer of breast and ovary	https://trialsearchwhoint/Trial2aspx?TrialID=CTRI/2018/01/011644	/	Researches that do not focus on COS-RD
329	2020	Clinical Trial on Remote Ischemic Conditioning in Acute Ischemic Stroke Within 9 Hours of Onset in Patients Ineligible to Recanalization Therapies	https://clinicaltrialsgov/show/NCT04400981	/	Researches that do not focus on COS-RD
330	2022	A clinical trial to compare the effectiveness of savolitinib plus osimertinib versus chemotherapy for the treatment of non-small cell lung cancer	https://trialsearchwhoint/Trial2aspx?TrialID=EUCTR2021-006374-24-ES	/	Researches that do not focus on COS-RD
331	2013	A clinical trial to determine if corelease of morphine and naltrexone from crushed extended-release capsules induces withdrawal in opioid-dependent patients: a descriptive analysis of six patients	Journal of opioid management	10.5055/jom.2013.0155	Researches that do not focus on COS-RD
332	2017	A clinical trial to evaluate the influence of electrical stimulation on sensory and motoric deficits in patients with lumbar disc herniation	https://trialsearchwhoint/Trial2aspx?TrialID=ISRCTN12741173	/	Researches that do not focus on COS-RD
333	2022	Clinical trial to evaluate the safety, efficacy, and economic feasibility of virtual reality-based ‘Emotion to Emotion Therapy’ for post-traumatic stress disorder patients	https://trialsearchwhoint/Trial2aspx?TrialID=KCT0007845	/	Researches that do not focus on COS-RD
334	2023	A CLINICAL TRIAL TO FIND OUT THE EFFECT OF RESISTED EXERCISES IN IMPROVING WALKING PATTERN IN OA KNEE SUBJECTS	https://trialsearchwhoint/Trial2aspx?TrialID=CTRI/2023/04/051550	/	Researches that do not focus on COS-RD
335	2022	A clinical trial to look at patients preference of home dosing with a fixed-dose combination of Pertuzumab and Trastuzumab in people with early or locally advanced Her2-positive breast cancer	https://trialsearchwhoint/Trial2aspx?TrialID=EUCTR2021-002346-33-ES	/	Researches that do not focus on COS-RD
336	2022	A clinical trial to study the effects of animal flow based exercise protocol on abdominal strength, balance, endurance and overall performance in mallakhamb players	https://trialsearchwhoint/Trial2aspx?TrialID=CTRI/2022/12/048176	/	Researches that do not focus on COS-RD
337	2022	A clinical trial to study the effects of two exercises, mat pilates and Traditional plank in collegiate female basketball players	https://trialsearchwhoint/Trial2aspx?TrialID=CTRI/2022/03/041057	/	Researches that do not focus on COS-RD
338	2014	A clinical trial to study the safety, efficacy and tolerability of the drug Ceftazidime-Avibactam(CAZ-AVI) versus Meropenem in patients with Nosocomial Pneumonia(NP) including Ventilator Associated Pneumonia(VAP)	https://trialsearchwhoint/Trial2aspx?TrialID=CTRI/2014/05/004622	/	Researches that do not focus on COS-RD
339	2022	Clinical trials and outcome reporting in congenital diaphragmatic hernia overlook long-term health and functional outcomes—A plea for core outcomes	Acta Paediatrica, International Journal of Paediatrics	10.1111/apa.16409	Researches that do not focus on COS-RD
340	2017	Clinical trials and systematic reviews addressing similar interventions for the same condition do not consider similar outcomes to be important: a case study in HIV/AIDS	J Clin Epidemiol	10.1016/j.jclinepi.2017.02.005	Researches that do not focus on COS-RD
341	2019	Clinical trials in pre-school children with cystic fibrosis; are we measuring the right outcomes?	Journal of Cystic Fibrosis	10.1016/S1569-1993(19)30570-3	Researches that do not focus on COS-RD
342	2020	Clinically relevant outcomes in dental clinical trials: challenges and proposals	Braz Oral Res	10.1590/1807-3107bor-2020.vol34.0073	Researches that do not focus on COS-RD
343	2021	Clinimetric Properties of Self-reported Disability Scales for Whiplash A Systematic Review for the Whiplash Core Outcome Set (CATWAD)	CLINICAL JOURNAL OF PAIN	10.1097/AJP.0000000000000968	Researches that do not focus on COS-RD
344	2000	Clonidine raises the sweating threshold in symptomatic but not in asymptomatic postmenopausal women	Fertility and sterility	10.1016/s0015-0282(00)00563-x	Researches that do not focus on COS-RD
345	2002	Cluster analysis of symptoms during antidepressant treatment with hypericum extract in mildly to moderately depressed out-patients. A meta-analysis of data from three randomized, placebo-controlled trials	Psychopharmacology	/	Researches that do not focus on COS-RD
346	2009	A cluster randomised controlled trial to evaluate the effectiveness of an e-based clinically integrated basic Evidence Based Medicine (EBM) course	http://wwwwhoint/trialsearch/Trial2aspx?TrialID=ACTRN12609000022268	/	Researches that do not focus on COS-RD
347	2018	A cluster randomised controlled trial to improve the lunchbox contents of primary school aged children	https://trialsearchwhoint/Trial2aspx?TrialID=ACTRN12618001731280	/	Researches that do not focus on COS-RD
348	2004	Cluster randomized trial of an active, multifaceted information dissemination intervention based on The WHO Reproductive health library to change obstetric practices: methods and design issues	BMC medical research methodology	10.1186/1471-2288-4-2	Researches that do not focus on COS-RD
349	2023	A cluster randomized trial of two implementation strategies of the EQUIPPED medication safety program	Journal of the American Geriatrics Society	10.1111/jgs.18336	Researches that do not focus on COS-RD
350	2021	A Cluster-randomized Control Trial of PAX Good Behavior Game in Swedish Elementary Schools	https://clinicaltrialsgov/show/NCT05407623	/	Researches that do not focus on COS-RD
351	2022	Cluster-randomized trial comparing organizationally tailored versus standard approach for integrating an evidence-based cancer control intervention into African American churches	Translational behavioral medicine	10.1093/tbm/ibab088	Researches that do not focus on COS-RD
352	2023	A cluster-randomized trial of two implementation strategies to deliver audit and feedback in the EQUIPPED medication safety program	Academic emergency medicine	10.1111/acem.14697	Researches that do not focus on COS-RD
353	2023	CO169 Pan-Stakeholder Core Outcome Set (COS) Definition for Hematological Malignancies in the Framework of the EU Project, Harmony: the Healthcare Alliance for Resourceful Medicine Offensive Against Neoplasms in Hematology	Value in Health	10.1016/j.jval.2023.09.241	Researches that do not focus on COS-RD
354	2021	COAST study-development of a core outcome set for cranioplasty following stroke or TBI	British Journal of Neurosurgery	10.1080/02688697.2021.2019449	Researches that do not focus on COS-RD
355	2017	Cochrane and the COMET initiative: developing the evidence base in oral medicine	Br Dent J	10.1038/sj.bdj.2017.893	Researches that do not focus on COS-RD
356	2019	Cochrane Reviews and Dermatological Trials Outcome Concordance: Why Core Outcome Sets Could Make Trial Results More Usable	JOURNAL OF INVESTIGATIVE DERMATOLOGY	10.1016/j.jid.2018.11.019	Researches that do not focus on COS-RD
357	2020	Cochrane skin and cousin: Linking core outcomes and systematic reviews	Journal of the Dermatology Nurses' Association	/	Researches that do not focus on COS-RD
358	2016	Cochrane Skin Group - Core Outcome Set Initiative (CSG-COUSIN)	EXPERIMENTAL DERMATOLOGY	/	Researches that do not focus on COS-RD
359	2019	The Cochrane skin-core outcome set initiative (CS-COUSIN)	Journal of Evidence-Based Medicine	10.1111/jebm.12337	Researches that do not focus on COS-RD
360	2019	Cochrane skin-core outcome set initiative (Cs-Cousin): Integration of clinical and methodological expertise to develop standards for high quality cos in dermatology	Journal of Evidence-Based Medicine	10.1111/jebm.12336	Researches that do not focus on COS-RD
361	2018	CogMax: a Healthy Brain Ageing cognitive training and psychoeducation program for older adults	http://wwwwhoint/trialsearch/Trial2aspx?TrialID=ACTRN12618001542280	/	Researches that do not focus on COS-RD
362	2019	Cognitive Behavioral Therapy (CBT) After Lumbar Spinal Fusion in Patients With High Pain Catastrophizing	https://clinicaltrialsgov/show/NCT03969602	/	Researches that do not focus on COS-RD
363	2008	Cognitive behavioral therapy for insomnia enhances depression outcome in patients with comorbid major depressive disorder and insomnia	Sleep	10.1093/sleep/31.4.489	Researches that do not focus on COS-RD
364	2015	Cognitive Training for the Remediation of Functional Brain Health in HIV	https://clinicaltrialsgov/show/NCT02571504	/	Researches that do not focus on COS-RD
365	2016	Cognitive-Behavioral Rehabilitation for Bipolar Disorder	https://clinicaltrialsgov/show/NCT02766361	/	Researches that do not focus on COS-RD
366	1999	Cognitive-behavioral treatment in unselected rheumatoid arthritis outpatients	Clinical journal of pain	10.1097/00002508-199903000-00009	Researches that do not focus on COS-RD
367	2023	COHESION: a core outcome set for the treatment of neonatal encephalopathy	Pediatr Res	10.1038/s41390-023-02938-y	Researches that do not focus on COS-RD
368	2021	COHESION: core outcomes in neonatal encephalopathy (protocol)	Trials	10.1186/s13063-021-05030-0	Researches that do not focus on COS-RD
369	2023	Collaborative Neonatal Network for the first European CPAM Trial (CONNECT): a study protocol for a randomised controlled trial	BMJ Open	10.1136/bmjopen-2023-071989	Researches that do not focus on COS-RD
370	2017	Collating the evidence base to facilitate patient and public involvement in core outcome set development - A qualitative meta-synthesis	TRIALS	/	Researches that do not focus on COS-RD
371	2023	The COMBAT Project: A protocol for the development of a Core Post Operative Morbidity Set for Paediatric Brain Tumours	Child's Nervous System	10.1007/s00381-023-06118-5	Researches that do not focus on COS-RD
372	2017	Combined diet and exercise interventions for preventing gestational diabetes mellitus	Cochrane Database Syst Rev	10.1002/14651858.CD010443.pub3	Researches that do not focus on COS-RD
373	2011	A combined one-on-one/group-circuit physiotherapy format affords cost-benefits over one-on-one physiotherapy without compromising clinical outcomes during post-acute lower-limb orthopaedic in-patient rehabilitation: a prospective randomised controlled trial	http://wwwwhoint/trialsearch/Trial2aspx?TrialID=ACTRN12611000152921	/	Researches that do not focus on COS-RD
374	2022	Combined social communication therapy at home and in education for young autistic children in England (PACT-G): a parallel, single-blind, randomised controlled trial	The lancet Psychiatry	10.1016/S2215-0366(22)00029-3	Researches that do not focus on COS-RD
375	2017	The COMET Handbook: version 1.0	Trials	10.1186/s13063-017-1978-4	Researches that do not focus on COS-RD
376	2019	COMMIT: Developing a core outcome set for infertility research	HUMAN REPRODUCTION	/	Researches that do not focus on COS-RD
377	2022	Common Patient-Reported Outcomes Within the Food and Drug Administration Voice of the Patient Reports	Value Health	10.1016/j.jval.2022.03.024	Researches that do not focus on COS-RD
378	2023	COMMUNICATION INTERVENTIONS FOR MEDICALLY UNEXPLAINED SYMPTOM CONDITIONS: A SYSTEMATIC REVIEW AND META-ANALYSIS	Journal of Epidemiology and Community Health	10.1136/jech-2023-SSMabstracts.121	Researches that do not focus on COS-RD
379	2019	Community Exercise for persons with multiple sclerosis	https://trialsearchwhoint/Trial2aspx?TrialID=ACTRN12619000228189	/	Researches that do not focus on COS-RD
380	2021	Community-based intervention effects on older adults' physical activity and falls: protocol and rationale for a randomized optimization trial (Ready Steady3.0)	Contemporary clinical trials	10.1016/j.cct.2020.106238	Researches that do not focus on COS-RD
381	2021	Comorbidities, pain and fatigue in psoriatic arthritis, psoriasis and healthy controls: a clinical cohort study	RHEUMATOLOGY	10.1093/rheumatology/keaa780	Researches that do not focus on COS-RD
382	2020	Comparative Effectiveness of 2 Diabetes Prevention Lifestyle Programs in the Workplace: the City and County of San Francisco Diabetes Prevention Trial	Preventing chronic disease	10.5888/pcd17.190396	Researches that do not focus on COS-RD
383	2019	Comparative Effectiveness of EIBI and Adaptive ABA for Children With Autism	https://clinicaltrialsgov/show/NCT04078061	/	Researches that do not focus on COS-RD
384	2018	Comparative effectiveness of fragility fracture integrated rehabilitation management for elderly individuals after hip fracture surgery: a study protocol for a multicenter randomized controlled trial	Medicine	10.1097/MD.0000000000010763	Researches that do not focus on COS-RD
385	2020	Comparative effectiveness of international osteoarthritis management program clinical cohorts: a project of the oarsi joint effort initiative in collaboration with the OA trial bank	Osteoarthritis and cartilage	10.1016/j.joca.2020.02.557	Researches that do not focus on COS-RD
386	2016	Comparative Efficacy of Self-directed & Therapist-assisted Telehealth Parent Training Intervention for Children With ASD	https://clinicaltrialsgov/show/NCT02721381	/	Researches that do not focus on COS-RD
387	2022	Compare the effect of heated humidified high flow nasal cannula to prevent hypothermia then unhumidified oxygen through venturi mask in patients undergoing transurethral procedure under neuraxial anesthesia	https://trialsearchwhoint/Trial2aspx?TrialID=CTRI/2022/11/047455	/	Researches that do not focus on COS-RD
388	2019	Comparing an artificial neural network against a generalised multivariate regression model prediction of hospital mortality using physiological parameters from the medical information mart for intensive care III (MIMIC III) publicly available dataset	Intensive care medicine experimental	10.1186/s40635-019-0265-y	Researches that do not focus on COS-RD
389	2022	Comparing apples and oranges? Variation in choice and reporting of short-term perinatal outcomes of term labor: A systematic review of Cochrane reviews	Eur J Obstet Gynecol Reprod Biol	10.1016/j.ejogrb.2022.06.017	Researches that do not focus on COS-RD
390	2016	Comparing counseling alone versus counseling supplemented with a well-being mobile phone app for university students with anxiety or depression	https://trialsearchwhoint/Trial2aspx?TrialID=ISRCTN55102899	/	Researches that do not focus on COS-RD
391	2018	Comparing psychological interventions in order to find out what treatments are effective in helping students cope and manage with challenges to their mental health	https://trialsearchwhoint/Trial2aspx?TrialID=ISRCTN92015724	/	Researches that do not focus on COS-RD
392	2022	Comparing remote and face-to-face delivery of eye movement desensitisation and reprocessing (EMDR) therapy for post-traumatic stress disorder in military veterans	https://trialsearchwhoint/Trial2aspx?TrialID=ISRCTN13912752	/	Researches that do not focus on COS-RD
393	2020	Comparing Strategies for Implementing Primary HPV Screening	https://clinicaltrialsgov/show/NCT04371887	/	Researches that do not focus on COS-RD
394	2021	Comparing the effect of TRX and Swiss ball training for core strengthening and performance in football players	https://trialsearchwhoint/Trial2aspx?TrialID=CTRI/2021/11/038125	/	Researches that do not focus on COS-RD
395	2018	Comparing the effect of two nerve specific treatment techniques on pain and function in patients with tingling in one leg	https://trialsearchwhoint/Trial2aspx?TrialID=CTRI/2018/05/014144	/	Researches that do not focus on COS-RD
396	2020	Comparing the effectiveness and cost-effectiveness of self-management interventions in four high-priority chronic conditions in Europe (COMPAR-EU): a research protocol	BMJ Open	10.1136/bmjopen-2019-034680	Researches that do not focus on COS-RD
397	2018	Comparing the Effectiveness of Clinicians and Paraprofessionals to Reduce Disparities in Perinatal Depression via the Mothers and Babies Course: protocol for a Cluster-Randomized Controlled Trial	JMIR research protocols	10.2196/11624	Researches that do not focus on COS-RD
398	2021	Comparing x-ray to artificial intelligence guidance in keyhole aortic aneurysm surgery	https://trialsearchwhoint/Trial2aspx?TrialID=ISRCTN13832085	/	Researches that do not focus on COS-RD
399	2018	Comparison among proprioceptive neuromuscular facilitation training, core stabilization exercise, and physical therapy modalities on pain-related outcomes and electromyographic responses of the trunk muscles in patients with chronic non-specific low back pain	https://trialsearchwhoint/Trial2aspx?TrialID=TCTR20180125003	/	Researches that do not focus on COS-RD
400	2021	comparison between joint position facilitation training and core strengthening exercises for pain, balance and fear of movement in patients with chronic low back pain	https://trialsearchwhoint/Trial2aspx?TrialID=CTRI/2021/03/032384	/	Researches that do not focus on COS-RD
401	2019	Comparison between swiss ball exercise and sling exercise on lumbar stability and postural stability in patients with non-specific chronic low back pain	https://trialsearchwhoint/Trial2aspx?TrialID=TCTR20190530002	/	Researches that do not focus on COS-RD
402	2020	Comparison of Abbreviated Breast MRI vs Digital Breast Tomosynthesis for Breast Cancer Detection Among Women With Dense Breasts Undergoing Screening	JAMA	10.1001/jama.2020.0572	Researches that do not focus on COS-RD
403	2017	A Comparison of Approaches to Delivery of the Early Start Denver Model (ESDM) for the Reduction of Stress in Parents and the Acceleration of Developmental Progress in Preschoolers with Autism	http://wwwwhoint/trialsearch/Trial2aspx?TrialID=ACTRN12617001282370	/	Researches that do not focus on COS-RD
404	2022	Comparison of Artificial Disc Implants in Cervical Disc Arthroplasty	https://clinicaltrialsgov/ct2/show/NCT05701059	/	Researches that do not focus on COS-RD
405	2018	Comparison of Average volume assured pressure support (AVAPS) and standard bilevel modes of non invasive ventilation in children with neuromuscular disorders	http://wwwwhoint/trialsearch/Trial2aspx?TrialID=ACTRN12618000084280	/	Researches that do not focus on COS-RD
406	2017	Comparison of Clinical Trial and Systematic Review Outcomes for the 4 Most Prevalent Eye Diseases	JAMA Ophthalmol	10.1001/jamaophthalmol.2017.2583	Researches that do not focus on COS-RD
407	2016	A Comparison of Health Professionals' and Patients' Views of the Importance of Outcomes of Bariatric Surgery	Obes Surg	10.1007/s11695-016-2186-0	Researches that do not focus on COS-RD
408	2015	Comparison of hip and knee strength in males with and without patellofemoral pain	Physical therapy in sport	10.1016/j.ptsp.2014.11.001	Researches that do not focus on COS-RD
409	2018	Comparison of implementation strategies to influence adherence to the clinical pathway for screening, assessment and management of anxiety and depression in adult cancer patients (ADAPT CP): study protocol of a cluster randomised controlled trial	BMC cancer	10.1186/s12885-018-4962-9	Researches that do not focus on COS-RD
410	2021	Comparison of Multiparametric Magnetic Resonance Imaging-Targeted Biopsy With Systematic Transrectal Ultrasonography Biopsy for Biopsy-Naive Men at Risk for Prostate Cancer: a Phase 3 Randomized Clinical Trial	JAMA oncology	10.1001/jamaoncol.2020.7589	Researches that do not focus on COS-RD
411	2020	Comparison of Multi-Round and Real-Time Delphi Survey Methods	https://clinicaltrialsgov/show/NCT04471103	/	Researches that do not focus on COS-RD
412	2021	Comparison of Normothermia Maintenance Between Resistive Blanket and Forced Air Warming Systems in Renal Transplant Surgery	https://clinicaltrialsgov/show/NCT04776954	/	Researches that do not focus on COS-RD
413	2019	The comparison of outcomes reported by healthcare professionals and patients on the management of obesity in pregnancy	Journal of Evidence-Based Medicine	10.1111/jebm.12335	Researches that do not focus on COS-RD
414	2022	Comparison of published core outcome sets with outcomes recommended in regulatory guidance from the US Food and Drug Administration and European Medicines Agency: cross sectional analysis	BMJ Med	10.1136/bmjmed-2022-000233	Researches that do not focus on COS-RD
415	2003	Comparison of Rheumatoid Arthritis Clinical Trial Outcome Measures: a Simulation Study	Arthritis and rheumatism	10.1002/art.11293	Researches that do not focus on COS-RD
416	2020	Comparison of screening accuracy of the Patient Health Questionnaire-2 using two case-identification methods during pregnancy and postpartum	BMC Pregnancy Childbirth	10.1186/s12884-020-02891-2	Researches that do not focus on COS-RD
417	2020	A comparison of standard chemoradiotherapy treatment to standard chemoradiotherapy treatment given in combination with durvalumab to see if the addition of durvalumab leads to improved survival	https://trialsearchwhoint/Trial2aspx?TrialID=ISRCTN43698103	/	Researches that do not focus on COS-RD
418	2015	Comparison of the caries-protective effect of fluoride varnish with treatment as usual in nursery school attendees receiving preventive oral health support through the Childsmile oral health improvement programme - the Protecting Teeth@3 Study: a randomised controlled trial	BMC oral health	10.1186/s12903-015-0146-z	Researches that do not focus on COS-RD
419	2012	Comparison of the effects of cognitive behavioral therapy and pharmacotherapy on infertility stress	https://trialsearchwhoint/Trial2aspx?TrialID=IRCT2012061710048N1	/	Researches that do not focus on COS-RD
420	2020	Comparison of the effects of the Feldenkrais method versus core stability exercise in the management of chronic low back pain: a randomised control trial	Clinical rehabilitation	10.1177/0269215520947069	Researches that do not focus on COS-RD
421	2021	Comparison of the UPLIFT program and usual physiotherapy for people challenged by persistent low back pain	https://trialsearchwhoint/Trial2aspx?TrialID=ACTRN12621001217897	/	Researches that do not focus on COS-RD
422	2014	Comparison of the WarmCloud and Under body Bair Hugger for maintaining core temperature during liver transplantation	http://wwwwhoint/trialsearch/Trial2aspx?TrialID=ACTRN12614000953639	/	Researches that do not focus on COS-RD
423	2016	Comparison of three fluid warming devices for maintaining body core temperature during general anesthesia: ranger™ vs Mega Acer Kit® vs ThermoSens®	http://wwwwhoint/trialsearch/Trial2aspx?TrialID=KCT0001957	/	Researches that do not focus on COS-RD
424	2020	Comparison of two different approaches to involve participants in consecutive rounds of a Delphi consensus technique	Annals of the rheumatic diseases	10.1136/annrheumdis-2020-eular.922	Researches that do not focus on COS-RD
425	2022	Comparison of two forced air warming systems for prevention of intraoperative hypothermia in carcinoma colon patients: a prospective randomized study	Journal of clinical monitoring and computing	10.1007/s10877-020-00639-z	Researches that do not focus on COS-RD
426	2020	Comparison of two methods to clear the airways of critically ill children and adults with COVID-19 infection: a structured summary of a study protocol for a pilot randomized controlled trial	Trials	10.1186/s13063-020-04533-6	Researches that do not focus on COS-RD
427	2023	A Comparison of Two School Based Interventions to Manage Anxiety in Autistic Students	https://clinicaltrialsgov/show/NCT05863520	/	Researches that do not focus on COS-RD
428	2021	Composite outcomes at OMERACT: Multi-outcome domains and composite outcome domains	Semin Arthritis Rheum	10.1016/j.semarthrit.2021.11.001	Researches that do not focus on COS-RD
429	2022	COMPOSITE OUTCOMES IN CROHN'S DISEASE: A SYSTEMATIC REVIEW AND META-ANALYSIS OF OBSERVATIONAL STUDIES	Revista Espanola de Enfermedades Digestivas	/	Researches that do not focus on COS-RD
430	2022	Composite outcomes in Crohn's disease: A systematic review and meta-analysis of observational studies	Journal of Crohn's and Colitis	10.1093/ecco-jcc/jjab232.458	Researches that do not focus on COS-RD
431	2020	Comprehensive Analysis of Prognostic Markers for Acute Myeloid Leukemia Based on Four Metabolic Genes	Frontiers in oncology	10.3389/fonc.2020.578933	Researches that do not focus on COS-RD
432	2023	A comprehensive overview of patient reported outcomes: Results from the PIONEER consortium	European Urology	10.1016/S0302-2838(23)00542-0	Researches that do not focus on COS-RD
433	2018	Computational simulations demonstrate the feasibility and benefit of epitope matching for kidney transplantation	HLA	10.1111/tan.13250	Researches that do not focus on COS-RD
434	2019	Computerised adaptive testing accurately predicts CLEFT-Q scores by selecting fewer, more patient-focused questions	Quality of Life Research	10.1007/s11136-019-02257-y	Researches that do not focus on COS-RD
435	2019	Computerised adaptive testing accurately predicts CLEFT-Q scores by selecting fewer, more patient-focused questions	J Plast Reconstr Aesthet Surg	10.1016/j.bjps.2019.05.039	Researches that do not focus on COS-RD
436	2019	Computerised adaptive testing accurately predicts CLEFT-Q scores by selecting fewer, more patient-focused questions	Journal of Plastic, Reconstructive and Aesthetic Surgery	10.1016/j.bjps.2019.05.039	Researches that do not focus on COS-RD
437	2008	Computer-tailored smoking cessation intervention in a general population setting in Germany: outcome of a randomized controlled trial	Nicotine & tobacco research	10.1080/14622200701825767	Researches that do not focus on COS-RD
438	2023	Concordance of multiple informant assessment of school-based social skills intervention and association with child outcomes: results from a randomized trial	Implementation research and practice	10.1177/26334895231154289	Researches that do not focus on COS-RD
439	2018	CONNECT: telecare health coaching management of low back pain in primary care to improve disability	http://wwwwhoint/trialsearch/Trial2aspx?TrialID=ACTRN12618001628235	/	Researches that do not focus on COS-RD
440	2019	Consensus Building in OMERACT: Recommendations for Use of the Delphi for Core Outcome Set Development	J Rheumatol	10.3899/jrheum.181094	Researches that do not focus on COS-RD
441	2021	Consensus development of priority outcome domains for community mental health cares by multiple stakeholders: Protocol for an online Delphi study in Japan	Neuropsychopharmacol Rep	10.1002/npr2.12211	Researches that do not focus on COS-RD
442	2023	CONSENSUS ON OUTCOMES OF PHYSICAL FUNCTION AND ACTIVITIES FOR PERSONS WITH HAEMOPHILIA: RESULTS FROM THE IPOP STUDY	Haemophilia	10.1111/hae.14714	Researches that do not focus on COS-RD
443	2024	Consensus on the definitions and descriptions of the domains of the OMERACT Core Outcome Set for shared decision making interventions in rheumatology trials	Semin Arthritis Rheum	10.1016/j.semarthrit.2024.152381	Researches that do not focus on COS-RD
444	2015	The CONSENSUS Study: Preliminary results of a mixed methods study to develop a core outcome set for late phase clinical trials in Oropharyngeal Cancer	TRIALS	10.1186/1745-6215-16-S1-P33	Researches that do not focus on COS-RD
445	2014	The CONSENSUS study: protocol for a mixed methods study to establish which outcomes should be included in a core outcome set for oropharyngeal cancer	Trials	10.1186/1745-6215-15-168	Researches that do not focus on COS-RD
446	2013	The consensus studysquamous cell carcinoma of the oropharynx: Late phase clinical trials; core outcomes	Trials	/	Researches that do not focus on COS-RD
447	2020	Consensus-agreed core outcome set for use in atopic eczema trials: the Harmonizing Outcome Measures for Eczema core outcome set	BRITISH JOURNAL OF DERMATOLOGY	/	Researches that do not focus on COS-RD
448	2003	Conservative interventions for treating distal radial fractures in adults	Cochrane Database of Systematic Reviews	10.1002/14651858.CD000314	Researches that do not focus on COS-RD
449	2021	Conservative treatment for uncomplicated appendicitis in children: The CONTRACT feasibility study, including feasibility RCT	Health Technology Assessment	10.3310/HTA25100	Researches that do not focus on COS-RD
450	2017	CONSIDER - Core Outcome Set in IAD Research: study protocol for establishing a core set of outcomes and measurements in incontinence-associated dermatitis research	J Adv Nurs	10.1111/jan.13165	Researches that do not focus on COS-RD
451	2017	The consider project: Results of a cochrane review about iad prevention and treatment and the development of a core outcome set for iad research	Journal of Wound Care	10.12968/jowc.2017.26.Sup6b.1	Researches that do not focus on COS-RD
452	2016	Consistency of cardiovascular disease outcomes reported in haemodialysis trials	Nephrology	10.1111/nep.12887	Researches that do not focus on COS-RD
453	2017	Constructing a core outcome set for iron deficiency and iron deficiency anemia in pregnancy and postpartum	Journal of Evidence-Based Medicine	10.1111/jebm.12262	Researches that do not focus on COS-RD
454	2017	Constructing a core outcome set for venous thromboembolism in pregnancy	Journal of Evidence-Based Medicine	10.1111/jebm.12262	Researches that do not focus on COS-RD
455	2022	Constructing a Dutch Register on Childhood Aphasia	Journal of Head Trauma Rehabilitation	10.1097/HTR.0000000000000845	Researches that do not focus on COS-RD
456	2023	Construction of a core outcome set in clinical research of acupuncture and moxibustion for treatment of adhesive capsulitis]	Zhongguo Zhen Jiu	10.13703/j.0255-2930.20220506-k0013	Researches that do not focus on COS-RD
457	2018	Content and face validity and feasibility of five candidate instruments for psoriatic arthritis randomised controlled trials: results from the psa omeract core set workshop at the grappa 2017 annual meeting	Annals of the rheumatic diseases	10.1136/annrheumdis-2018-eular.1906	Researches that do not focus on COS-RD
458	2018	Content validity of disease-specific health-related quality of life instruments for patients with type 2 diabetes mellitus	Quality of Life Research	10.1007/s11136-018-1946-9	Researches that do not focus on COS-RD
459	2023	Content validity of quality-of- life candidate instruments for atopic eczema in infants, children and adults: a group discussion study	Experimental Dermatology	10.1111/exd.14067	Researches that do not focus on COS-RD
460	2021	Context and the evidence-based paradigm: The potential for participatory research and systems thinking in oral health	Community Dent Oral Epidemiol	10.1111/cdoe.12570	Researches that do not focus on COS-RD
461	2005	Continuous indices of core data set measures in rheumatoid arthritis clinical trials: lower responses to placebo than seen with categorical responses with the American College of rheumatology 20% criteria	Arthritis and rheumatism	10.1002/art.20995	Researches that do not focus on COS-RD
462	2022	Continuous Stitches Versus Simple Interrupted Stitches for Anterior Colporrhaphy	https://clinicaltrialsgov/show/NCT05449054	/	Researches that do not focus on COS-RD
463	2016	Continuous subcutaneous insulin infusion versus multiple daily injections of insulin for pregnant women with diabetes	Cochrane Database of Systematic Reviews	10.1002/14651858.CD005542.pub3	Researches that do not focus on COS-RD
464	2005	Contrasting predictors of readiness for substance abuse treatment in adults and adolescents: a latent variable analysis of DATOS and DATOS-A participants	Drug and alcohol dependence	10.1016/j.drugalcdep.2005.03.022	Researches that do not focus on COS-RD
465	2018	Control of endometriosis-associated pain with etonogestrel-releasing contraceptive implant and 52-mg levonorgestrel-releasing intrauterine system: randomized clinical trial	Fertility and sterility	10.1016/j.fertnstert.2018.07.003	Researches that do not focus on COS-RD
466	2006	A CONTROLLED RANDOMIZED DOUBLE-BLIND MULTICENTER STUDY COMPARING TWO THERAPY STRATEGIES IN DMARD-NAIVE EARLY RHEUMATOID ARTHRITIS PATIENTS OVER 48 WEEKS: INDUCTION THERAPY WITH ADALIMUMAB AND METHOTREXATE OVER 24 WEEKS FOLLOWED BY METHOTREXATE MONOTHERAPY UP TO WEEK 48 VS. METHOTREXATE MONOTHERAPY - HIT HARD	https://trialsearchwhoint/Trial2aspx?TrialID=EUCTR2006-003146-41-DE	/	Researches that do not focus on COS-RD
467	2020	Controversy and Debate Series on Core Outcome Sets. Paper 2: Debate on Paper 1 from the perspective of OMERACT [Outcome Measures in Rheumatology]	J Clin Epidemiol	10.1016/j.jclinepi.2020.05.012	Researches that do not focus on COS-RD
468	2020	Controversy and Debate Series on Core Outcome Sets. Paper 4: Debate on Paper 1 from the perspective of COMET [Core Outcome Measures in Effectiveness Trials]	J Clin Epidemiol	10.1016/j.jclinepi.2020.05.014	Researches that do not focus on COS-RD
469	2020	Controversy and Debate Series on Core Outcome Sets. Paper 6: Improving the generalizability, credibility and implementation of core outcome sets - the example of the Cochrane Skin-Core Outcome Set Initiative (CS-COUSIN)	J Clin Epidemiol	10.1016/j.jclinepi.2020.05.016	Researches that do not focus on COS-RD
470	2022	Conventional Laparoscopy Versus Robotic Surgery for Pain Relief in Patients With Deep Infiltrating Endometriosis	https://clinicaltrialsgov/show/NCT05362838	/	Researches that do not focus on COS-RD
471	2011	Conventional Versus Virtual Reality Based Vestibular Rehabilitation	https://clinicaltrialsgov/show/NCT01442623	/	Researches that do not focus on COS-RD
472	1999	Convergent discriminitive, and predictive validity of the Prostate Cancer Specific Quality of Life Instrument (PROSQOLI) assessment and comparison with analogous scales from the EORTC QLQ-C30 and a trial-specific module. European Organisation for Research and Treatment of Cancer. Core Quality of Life Questionnaire	Journal of clinical epidemiology	10.1016/s0895-4356(99)00025-6	Researches that do not focus on COS-RD
473	2022	Conversation as an Outcome of Aphasia Treatment: A Systematic Scoping Review	Am J Speech Lang Pathol	10.1044/2022_ajslp-22-00011	Researches that do not focus on COS-RD
474	2020	Cooperative parent-mediated therapy for Italian preschool children with autism spectrum disorder: a randomized controlled trial	European child & adolescent psychiatry	10.1007/s00787-019-01395-5	Researches that do not focus on COS-RD
475	2022	A Coping and Resilience Intervention for Adolescents	https://clinicaltrialsgov/show/NCT05830188	/	Researches that do not focus on COS-RD
476	2020	Coping and wellbeing in bereavement: two core outcomes for evaluating bereavement support in palliative care	BMC Palliat Care	10.1186/s12904-020-0532-4	Researches that do not focus on COS-RD
477	2018	COPING WITH GRIEF: IDENTIFYING CORE OUTCOMES FOR EVALUATING BEREAVEMENT SUPPORT IN PALLIATIVE CARE	BMJ Supportive and Palliative Care	10.1136/bmjspcare-2018-hospiceabs.12	Researches that do not focus on COS-RD
478	2021	Co-producing a multi-stakeholder Core Outcome Set for distal Tibia and Ankle fractures (COSTA): a study protocol	Trials	10.1186/s13063-021-05415-1	Researches that do not focus on COS-RD
479	2018	Core 4 elements are associated with readmissions reduction in pediatrics	Pediatrics	10.1542/peds.142.1_MeetingAbstract.568	Researches that do not focus on COS-RD
480	2018	Core and Mckenzie Exercises in Non-Specific Chronic Low Back Pain in Hospital Hygiene Workers	http://wwwwhoint/trialsearch/Trial2aspx?TrialID=RBR-4yz96t	/	Researches that do not focus on COS-RD
481	1999	Core body temperature, skin temperature, and interface pressure. Relationship to skin integrity in nursing home residents	Advances in wound care	/	Researches that do not focus on COS-RD
482	2018	A core domain set for hidradenitis suppurativa trial outcomes: an international Delphi process	Br J Dermatol	10.1111/bjd.16672	Researches that do not focus on COS-RD
483	2024	A core domain set for pyoderma gangrenosum trial outcomes: an international eDelphi and consensus study from the UPGRADE initiative	Br J Dermatol	10.1093/bjd/ljad420	Researches that do not focus on COS-RD
484	2013	Core domains for a person-focused outcome measurement system in cancer (PROMS-Cancer Core) for routine care: a scoping review and Canadian Delphi Consensus	Value Health	10.1016/j.jval.2012.10.017	Researches that do not focus on COS-RD
485	2021	Core Domains for Research on Hospital Inactivity in Acutely Ill Older Adults: A Delphi Consensus Study	Arch Phys Med Rehabil	10.1016/j.apmr.2020.10.136	Researches that do not focus on COS-RD
486	2018	Core Health Outcomes in Childhood Epilepsy (CHOICE) - Development of a Core Outcome Set	EPILEPSIA	/	Researches that do not focus on COS-RD
487	2022	Core Health Outcomes in Childhood Epilepsy (CHOICE): Agreeing critical domains and appraising how to measure them	Developmental Medicine and Child Neurology	10.1111/dmcn.15160	Researches that do not focus on COS-RD
488	2019	Core Health Outcomes in Childhood Epilepsy (CHOICE): Development of a core outcome set using systematic review methods and a Delphi survey consensus (vol 60, pg 857, 2019)	EPILEPSIA	10.1111/epi.16062	Researches that do not focus on COS-RD
489	2017	Core health outcomes in childhood epilepsy (choice): Protocol for the selection of a core outcome set	Developmental Medicine and Child Neurology	10.1111/dmcn.13623	Researches that do not focus on COS-RD
490	2017	Core Health Outcomes In Childhood Epilepsy (CHOICE): protocol for the selection of a core outcome set	TRIALS	10.1186/s13063-017-2323-7	Researches that do not focus on COS-RD
491	2019	Core information for consent in surgical oncology: An application of core outcome methodology to define what information is important to patients and clinicians	Journal of Evidence-Based Medicine	10.1111/jebm.12335	Researches that do not focus on COS-RD
492	2022	Core information set for surgical innovation -a consensus study to define baseline information important to patients and health professionals	Colorectal Disease	10.1111/codi.16050	Researches that do not focus on COS-RD
493	2023	A CORE INFORMATION SET TO GUIDE EARLY-PHASE SURGICAL RESEARCH	Clinical Trials	10.1177/17407745221132063	Researches that do not focus on COS-RD
494	2022	Core muscle functional strength training for reducing the risk of low back pain in military recruits: an open-label randomized controlled trial	Journal of integrative medicine	10.1016/j.joim.2021.12.002	Researches that do not focus on COS-RD
495	2017	Core muscles strengthening for balance and gait performance in individuals with chronic stroke	http://wwwwhoint/trialsearch/Trial2aspx?TrialID=ACTRN12617000452392	/	Researches that do not focus on COS-RD
496	2017	Core neonatal data items to facilitate large, simple and efficient clinical trials	Journal of Neonatal-Perinatal Medicine	10.3233/NPM990003	Researches that do not focus on COS-RD
497	2021	The Core Outcome DEvelopment for Carrier Screening (CODECS) study: protocol for development of a core outcome set	Trials	10.1186/s13063-021-05439-7	Researches that do not focus on COS-RD
498	2023	The Core Outcome DEvelopment for Carrier Screening (CODECS) Study: Results of an AUS/NZ Pilot Delphi Survey	Twin Research and Human Genetics	10.1017/thg.2023.7	Researches that do not focus on COS-RD
499	2021	The Core Outcome Development for Carrier Screening (CODECS) Study: Systematic Review of Outcomes in Studies Implementing Reproductive Genetic Carrier Screening	Twin Research and Human Genetics	10.1017/thg.2021.9	Researches that do not focus on COS-RD
500	2022	A core outcome domain set for clinical research on capillary malformations (the COSCAM project): an e-Delphi process and consensus meeting	BRITISH JOURNAL OF DERMATOLOGY	10.1111/bjd.21723	Researches that do not focus on COS-RD
501	2015	Core outcome domains for clinical trials in non-specific low back pain	Eur Spine J	10.1007/s00586-015-3892-3	Researches that do not focus on COS-RD
502	2017	Core Outcome Domains for early phase clinical trials of sound-, psychology-, and pharmacology-based interventions to manage chronic subjective tinnitus in adults: the COMIT'ID study protocol for using a Delphi process and face-to-face meetings to establish consensus	Trials	10.1186/s13063-017-2123-0	Researches that do not focus on COS-RD
503	2023	Core outcome domains for lichen sclerosus: a CORALS initiative consensus statement	BRITISH JOURNAL OF DERMATOLOGY	10.1093/bjd/ljac145	Researches that do not focus on COS-RD
504	2018	Core outcome domains in incontinence-associated dermatitis research	J Adv Nurs	10.1111/jan.13562	Researches that do not focus on COS-RD
505	2022	A CORE OUTCOME MEASUREMENT SET FOR PEDIATRIC CRITICAL CARE	Pediatric Critical Care Medicine	10.1097/01.pcc.0000899964.76501.6d	Researches that do not focus on COS-RD
506	2022	A Core Outcome Measurement Set for Pediatric Critical Care	Pediatr Crit Care Med	10.1097/pcc.0000000000003055	Researches that do not focus on COS-RD
507	2024	Core Outcome Measurement Set for Research and Clinical Practice in Post COVID-19 Condition (Long COVID) in Children and Young People: An International Delphi Consensus Study "PC-COS Children"	Eur Respir J	10.1183/13993003.01761-2023	Researches that do not focus on COS-RD
508	2019	Core outcome measurements in hand eczema trials : The HECOS initiative	Hautarzt	10.1007/s00105-019-4453-1	Researches that do not focus on COS-RD
509	2022	Core outcome measures for clinical effectiveness trials of nutritional and metabolic interventions in critical illness: an international modified Delphi consensus study evaluation (CONCISE)	Crit Care	10.1186/s13054-022-04113-x	Researches that do not focus on COS-RD
510	2022	Core Outcome Measures for Perioperative and Anaesthetic Care (COMPAC): a modified Delphi process to develop a core outcome set for trials in perioperative care and anaesthesia	British Journal of Anaesthesia	10.1016/j.bja.2021.09.027	Researches that do not focus on COS-RD
511	2019	Core Outcome Measures for Research in Critically Ill Patients Receiving Extracorporeal Membrane Oxygenation for Acute Respiratory or Cardiac Failure: An International, Multidisciplinary, Modified Delphi Consensus Study*	CRITICAL CARE MEDICINE	10.1097/CCM.0000000000003954	Researches that do not focus on COS-RD
512	2023	Core Outcome Measures in Chronic Rhinosinusitis With Nasal Polyps: In Practice and Research	Am J Rhinol Allergy	10.1177/19458924231154070	Researches that do not focus on COS-RD
513	2017	The core outcome measures in pediatric endocrinology (compare) initiative	Hormone Research in Paediatrics	10.1159/000481424	Researches that do not focus on COS-RD
514	2015	Core outcome measures in perioperative and anaesthetic care	Trials	/	Researches that do not focus on COS-RD
515	2017	Core outcome research measures in anal cancer (CORMAC): protocol for systematic review, qualitative interviews and Delphi survey to develop a core outcome set in anal cancer	BMJ Open	10.1136/bmjopen-2017-018726	Researches that do not focus on COS-RD
516	2018	Core Outcome Set (COS) for Cryptoglandular Perianal Fistulas (CPF): An international Delphi study protocol in collaboration with European Society of ColoProctology (ESCP) representatives	Colorectal Disease	10.1111/codi.14355	Researches that do not focus on COS-RD
517	2021	A Core Outcome Set and minimum reporting set for intervention studies in growth restriction in the NEwbOrN: the COSNEON study	Pediatr Res	10.1038/s41390-020-01119-5	Researches that do not focus on COS-RD
518	2021	A core outcome set development for a French national prospective study about the effect of mediolateral episiotomy on obstetric anal sphincter injury during operative vaginal delivery (INSTRUMODA)	BMC Pregnancy Childbirth	10.1186/s12884-021-03603-0	Researches that do not focus on COS-RD
519	2020	Core Outcome Set Development for Adolescent Major Depressive Disorder Clinical Trials: A Registered Report	J Am Acad Child Adolesc Psychiatry	10.1016/j.jaac.2020.07.905	Researches that do not focus on COS-RD
520	2022	Core outcome set development for childhood epilepsy treated with ketogenic diet therapy: Results of a scoping review and parent interviews	Seizure	10.1016/j.seizure.2022.05.009	Researches that do not focus on COS-RD
521	2022	Core outcome set development for proximal hamstring tendinopathy (COS-PHT): a study protocol	PHYSICAL THERAPY REVIEWS	10.1080/10833196.2022.2077066	Researches that do not focus on COS-RD
522	2017	Core outcome set development for vulvovaginal disease	Journal of Lower Genital Tract Disease	10.1097/LGT.0000000000000335	Researches that do not focus on COS-RD
523	2023	'Core Outcome Set' development in the clinical neurosciences: A scoping review of the COMET database and evaluation of current COS projects	British Journal of Neurosurgery	10.1080/02688697.2023.2212472	Researches that do not focus on COS-RD
524	2013	Core outcome set development: the effect of Delphi panel composition and feedback on prioritisation of outcomes	Trials	/	Researches that do not focus on COS-RD
525	2020	Core Outcome Set for Actinic Keratosis Clinical Trials	JAMA Dermatol	10.1001/jamadermatol.2019.4212	Researches that do not focus on COS-RD
526	2017	A core outcome set for adult cardiac surgery trials: A consensus study	PLoS One	10.1371/journal.pone.0186772	Researches that do not focus on COS-RD
527	2015	A core outcome set for all types of cardiac surgery effectiveness trials: a study protocol for an international eDelphi survey to achieve consensus on what to measure and the subsequent selection of measurement instruments	Trials	10.1186/s13063-015-1072-8	Researches that do not focus on COS-RD
528	2014	A core outcome set for aphasia treatment research: Obstacles, risks, and benefits	APHASIOLOGY	10.1080/02687038.2014.930264	Researches that do not focus on COS-RD
529	2019	A core outcome set for aphasia treatment research: The ROMA consensus statement	Int J Stroke	10.1177/1747493018806200	Researches that do not focus on COS-RD
530	2023	A core outcome set for appendicitis: A consensus approach utilizing modified Delphi methodology	The journal of trauma and acute care surgery	10.1097/TA.0000000000004144	Researches that do not focus on COS-RD
531	2020	Core outcome set for behavioural weight management interventions for adults with overweight and obesity: Standardised reporting of lifestyle weight management interventions to aid evaluation (STAR-LITE)	Obes Rev	10.1111/obr.12961	Researches that do not focus on COS-RD
532	2024	A core outcome set for bronchiectasis in children and adolescents for use in clinical research: an international consensus study	Lancet Respir Med	10.1016/s2213-2600(23)00233-3	Researches that do not focus on COS-RD
533	2019	Core outcome set for cauda equina syndrome: Delphi survey and consensus meeting	Journal of Evidence-Based Medicine	10.1111/jebm.12335	Researches that do not focus on COS-RD
534	2023	A core outcome set for childhood epilepsy treated with ketogenic diet therapy (CORE-KDT study): International parent and health professional consensus	Epilepsia	10.1111/epi.17513	Researches that do not focus on COS-RD
535	2016	A Core Outcome Set for Children With Feeding Tubes and Neurologic Impairment: A Systematic Review	Pediatrics	10.1542/peds.2015-3967	Researches that do not focus on COS-RD
536	2020	Core outcome set for children with neurological impairment and tube feeding	Dev Med Child Neurol	10.1111/dmcn.14326	Researches that do not focus on COS-RD
537	2022	A core outcome set for clinical studies of adhesive small bowel obstruction	Colorectal Disease	10.1111/codi.16158	Researches that do not focus on COS-RD
538	2022	Core outcome set for clinical studies of postoperative ileus after intestinal surgery	BRITISH JOURNAL OF SURGERY	10.1093/bjs/znac052	Researches that do not focus on COS-RD
539	2015	A core outcome set for clinical trials in acute diarrhoea	Arch Dis Child	10.1136/archdischild-2014-307403	Researches that do not focus on COS-RD
540	2015	A core outcome set for clinical trials in acute diarrhoea	Archives of Disease in Childhood	10.1136/archdischild-2014-307403	Researches that do not focus on COS-RD
541	2020	A Core Outcome Set for Clinical Trials in Pediatric Functional Abdominal Pain Disorders	JOURNAL OF PEDIATRICS	10.1016/j.jpeds.2020.02.032	Researches that do not focus on COS-RD
542	2020	A Core Outcome Set for Clinical Trials in Pediatric Functional Abdominal Pain Disorders	J Pediatr	10.1016/j.jpeds.2020.02.032	Researches that do not focus on COS-RD
543	2018	A core outcome set for clinical trials in whiplash-associated disorders (WAD): a study protocol	Trials	10.1186/s13063-018-3019-3	Researches that do not focus on COS-RD
544	2018	A core outcome set for clinical trials of chemoradiotherapy interventions for anal cancer (CORMAC): a patient and health-care professional consensus	Lancet Gastroenterol Hepatol	10.1016/s2468-1253(18)30264-4	Researches that do not focus on COS-RD
545	2019	A core outcome set for clinical trials of Chinese medicine for hyperlipidemia: a study protocol for a systematic review and a Delphi survey	Trials	10.1186/s13063-018-3082-9	Researches that do not focus on COS-RD
546	2021	A core outcome set for clinical trials of first- and second-degree perineal tears prevention and treatment: a study protocol for a systematic review and a Delphi survey	Trials	10.1186/s13063-021-05820-6	Researches that do not focus on COS-RD
547	2014	A core outcome set for clinical trials on non-specific low back pain: study protocol for the development of a core domain set	Trials	10.1186/1745-6215-15-511	Researches that do not focus on COS-RD
548	2022	A core outcome set for damage control laparotomy via modified Delphi method	Trauma Surg Acute Care Open	10.1136/tsaco-2021-000821	Researches that do not focus on COS-RD
549	2020	Core outcome set for diabetes after pregnancy prevention across the life span: international Delphi study	BMJ Open Diabetes Res Care	10.1136/bmjdrc-2020-001594	Researches that do not focus on COS-RD
550	2017	A core outcome set for disease modification trials in mild-to moderate dementia: A systematic review and consensus recommendations	Alzheimer's and Dementia	/	Researches that do not focus on COS-RD
551	2022	Core outcome set for early intervention trials to prevent obesity in childhood (COS-EPOCH): Agreement on "what" to measure	Int J Obes (Lond)	10.1038/s41366-022-01198-w	Researches that do not focus on COS-RD
552	2017	A core outcome set for evaluating self-management interventions in people with comorbid diabetes and severe mental illness: study protocol for a modified Delphi study and systematic review	Trials	10.1186/s13063-017-1805-y	Researches that do not focus on COS-RD
553	2023	A core outcome set for evaluating the effectiveness of mixed-diagnosis falls prevention interventions for people with Multiple Sclerosis, Parkinson’s Disease and stroke	PLoS ONE	10.1371/journal.pone.0294193	Researches that do not focus on COS-RD
554	2016	A Core Outcome Set for Evaluation of Interventions to Prevent Preterm Birth	Obstet Gynecol	10.1097/aog.0000000000001195	Researches that do not focus on COS-RD
555	2016	A core outcome set for evaluation of interventions to prevent preterm birth: summary for CROWN	Bjog	10.1111/1471-0528.14364	Researches that do not focus on COS-RD
556	2016	A core outcome set for evaluation of interventions to prevent preterm birth: summary for CROWN	BJOG-AN INTERNATIONAL JOURNAL OF OBSTETRICS AND GYNAECOLOGY	10.1111/1471-0528.14003	Researches that do not focus on COS-RD
557	2016	A core outcome set for evaluation of interventions to prevent preterm birth: summary for CROWN	BJOG-AN INTERNATIONAL JOURNAL OF OBSTETRICS AND GYNAECOLOGY	10.1111/1471-0528.14364	Researches that do not focus on COS-RD
558	2020	A core outcome set for future endometriosis research: an international consensus development study	Bjog	10.1111/1471-0528.16157	Researches that do not focus on COS-RD
559	2020	A core outcome set for future endometriosis research: an international consensus development study	BJOG: An International Journal of Obstetrics and Gynaecology	10.1111/1471-0528.16157	Researches that do not focus on COS-RD
560	2023	A core outcome set for future research in ectopic pregnancy: an international consensus development study	Fertil Steril	10.1016/j.fertnstert.2023.01.042	Researches that do not focus on COS-RD
561	2018	Core outcome set for gene therapy in haemophilia: Results of the coreHEM multistakeholder project	Haemophilia	10.1111/hae.13504	Researches that do not focus on COS-RD
562	2021	A core outcome set for genitourinary symptoms associated with menopause: the COMMA (Core Outcomes in Menopause) global initiative	Menopause	10.1097/gme.0000000000001788	Researches that do not focus on COS-RD
563	2018	Core Outcome Set for GROwth restriction: deVeloping Endpoints (COSGROVE)	Trials	10.1186/s13063-018-2819-9	Researches that do not focus on COS-RD
564	2019	A core outcome set for heavy menstrual bleeding - what is this and why do we need it?	BJOG-AN INTERNATIONAL JOURNAL OF OBSTETRICS AND GYNAECOLOGY	/	Researches that do not focus on COS-RD
565	2023	A core outcome set for hidradenitis suppurativa trial outcomes: An update from the historic initiative	EXPERIMENTAL DERMATOLOGY	/	Researches that do not focus on COS-RD
566	2020	A core outcome set for hyperemesis gravidarum research: an international consensus study	Bjog	10.1111/1471-0528.16172	Researches that do not focus on COS-RD
567	2020	A core outcome set for hyperemesis gravidarum studies is a small step in the right direction	Bjog	10.1111/1471-0528.16227	Researches that do not focus on COS-RD
568	2018	Core outcome set for induction of labour trials: what's the expectation?	Bjog	10.1111/1471-0528.15405	Researches that do not focus on COS-RD
569	2019	A core outcome set for infant feeding interventions to prevent childhood obesity	Obesity Facts	10.1159/000489691	Researches that do not focus on COS-RD
570	2023	A Core Outcome Set for inflammatory bowel diseases: development and recommendations for implementation in clinical practice through an international multi-stakeholder consensus process	J Crohns Colitis	10.1093/ecco-jcc/jjad195	Researches that do not focus on COS-RD
571	2023	A Core Outcome Set for Interventions to Prevent and/or Treat Delirium in Palliative Care	J Pain Symptom Manage	10.1016/j.jpainsymman.2023.05.013	Researches that do not focus on COS-RD
572	2017	A core outcome set for localised prostate cancer effectiveness trials	BJU Int	10.1111/bju.13854	Researches that do not focus on COS-RD
573	2018	A core outcome set for localised prostate cancer effectiveness trials	European Urology, Supplements	/	Researches that do not focus on COS-RD
574	2015	A core outcome set for localised prostate cancer effectiveness trials: protocol for a systematic review of the literature and stakeholder involvement through interviews and a Delphi survey	Trials	10.1186/s13063-015-0598-0	Researches that do not focus on COS-RD
575	2017	A core outcome set for localized prostate cancer effectiveness trials: An overview of results and methods	Journal of Evidence-Based Medicine	10.1111/jebm.12262	Researches that do not focus on COS-RD
576	2023	A core outcome set for lower limb orthopaedic surgery for children with cerebral palsy: An international multi-stakeholder consensus study	Dev Med Child Neurol	10.1111/dmcn.15557	Researches that do not focus on COS-RD
577	2022	A Core Outcome Set for Lower Limb Orthopaedic Surgery for Children with Cerebral Palsy: An International Multi-stakeholder Consensus Study	Developmental Medicine and Child Neurology	10.1111/dmcn.15355	Researches that do not focus on COS-RD
578	2023	A core outcome set for lower limb orthopaedic surgery for children with cerebral palsy: An international multi-stakeholder consensus study	Dev Med Child Neurol	10.1111/dmcn.15351	Researches that do not focus on COS-RD
579	2018	A Core Outcome Set for Multimorbidity Research (COSmm)	Ann Fam Med	10.1370/afm.2178	Researches that do not focus on COS-RD
580	2022	A core outcome set for multimorbidity risk in individuals with cerebral palsy	Dev Med Child Neurol	10.1111/dmcn.15181	Researches that do not focus on COS-RD
581	2016	A core outcome set for neonatal abstinence syndrome: study protocol for a systematic review, parent interviews and a Delphi survey	Trials	10.1186/s13063-016-1666-9	Researches that do not focus on COS-RD
582	2020	A Core Outcome Set for Neonatal Opioid Withdrawal Syndrome	Pediatrics	10.1542/peds.2020-0018	Researches that do not focus on COS-RD
583	2017	A core outcome set for neurologically impaired children with feeding tubes	Journal of Evidence-Based Medicine	10.1111/jebm.12262	Researches that do not focus on COS-RD
584	2021	A Core Outcome Set for Nonpharmacological Community-Based Interventions for People Living With Dementia at Home: A Systematic Review of Outcome Measurement Instruments	Gerontologist	10.1093/geront/gnaa071	Researches that do not focus on COS-RD
585	2019	A core outcome set for nonpharmacological health and social care community-based interventions for people living with dementia	Journal of Evidence-Based Medicine	10.1111/jebm.12335	Researches that do not focus on COS-RD
586	2023	A Core Outcome Set for nutritional intervention studies in older adults with malnutrition and those at risk: a study protocol	BMC Geriatr	10.1186/s12877-023-03832-2	Researches that do not focus on COS-RD
587	2024	A core outcome set for patient-reported dysphagia for use in head and neck cancer clinical trials: An international multistakeholder Delphi study	Head Neck	10.1002/hed.27626	Researches that do not focus on COS-RD
588	2021	Core outcome set for pediatric chronic pain clinical trials: results from a Delphi poll and consensus meeting	Pain	10.1097/j.pain.0000000000002241	Researches that do not focus on COS-RD
589	2020	A Core Outcome Set for Pediatric Critical Care	Crit Care Med	10.1097/ccm.0000000000004660	Researches that do not focus on COS-RD
590	2021	A core outcome set for pediatric critical care research	Pediatric Critical Care Medicine	10.1097/01.pcc.0000740272.32586.48	Researches that do not focus on COS-RD
591	2023	Core outcome set for perinatal interventions for congenital diaphragmatic hernia	Ultrasound Obstet Gynecol	10.1002/uog.26235	Researches that do not focus on COS-RD
592	2022	Core outcome set for peripheral regional anesthesia research: a systematic review and Delphi study	Reg Anesth Pain Med	10.1136/rapm-2022-103751	Researches that do not focus on COS-RD
593	2020	A core outcome set for pre-eclampsia research: an international consensus development study	Bjog	10.1111/1471-0528.16319	Researches that do not focus on COS-RD
594	2023	A core outcome set for pregnancy nutrition research (PRENCOS)	ANNALS OF NUTRITION AND METABOLISM	/	Researches that do not focus on COS-RD
595	2020	A core outcome set for pressure ulcer prevention clinical trials: An international initative	Journal of Wound Care	/	Researches that do not focus on COS-RD
596	2022	A core outcome set for pressure ulcers: an important step towards standardized outcome reporting of prevention strategies	Br J Dermatol	10.1111/bjd.21814	Researches that do not focus on COS-RD
597	2021	Core outcome set for preventive intervention trials in chronic and episodic migraine (COSMIG): an international, consensus-derived and multistakeholder initiative	BMJ Open	10.1136/bmjopen-2020-043242	Researches that do not focus on COS-RD
598	2022	A core outcome set for randomised controlled trials of physical activity interventions: development and challenges	BMC Public Health	10.1186/s12889-022-12600-7	Researches that do not focus on COS-RD
599	2016	Core outcome set for recurrent aphthous stomatitis: a collaborative approach	ORAL DISEASES	/	Researches that do not focus on COS-RD
600	2022	Core Outcome Set for Reporting Outcomes of Interventions for Velopharyngeal Dysfunction: Final Results of the COS-VPD Initiative	Cleft Palate Craniofac J	10.1177/10556656211035026	Researches that do not focus on COS-RD
601	2021	Core outcome set for reporting outcomes of surgery for velopharyngeal dysfunction: Final results of the cos-vpd initiative	Cleft Palate-Craniofacial Journal	10.1177/1055665621999916	Researches that do not focus on COS-RD
602	2021	A core outcome set for research and clinical practice in women with pelvic girdle pain: PGP-COS	PLoS One	10.1371/journal.pone.0247466	Researches that do not focus on COS-RD
603	2021	A Core Outcome Set for Research Evaluating Interventions to Prevent and/or Treat Delirium in Critically Ill Adults: An International Consensus Study (Del-COrS)	Crit Care Med	10.1097/ccm.0000000000005028	Researches that do not focus on COS-RD
604	2021	A Core Outcome Set for Research in Patients on Extracorporeal Membrane Oxygenation	Crit Care Med	10.1097/ccm.0000000000005110	Researches that do not focus on COS-RD
605	2020	Core outcome set for research on critically ill obstetric patients (COSCO): Patient interviews	Journal of Obstetrics and Gynaecology Canada	10.1016/j.jogc.2020.02.105	Researches that do not focus on COS-RD
606	2020	A core outcome set for research on the management of otitis media with effusion in otherwise-healthy children	Int J Pediatr Otorhinolaryngol	10.1016/j.ijporl.2020.110029	Researches that do not focus on COS-RD
607	2019	Core outcome set for research studies evaluating treatments for twin-twin transfusion syndrome	Ultrasound Obstet Gynecol	10.1002/uog.20183	Researches that do not focus on COS-RD
608	2022	A core outcome set for resuscitative endovascular balloon occlusion of the aorta: A consensus based approach using a modified Delphi method	J Trauma Acute Care Surg	10.1097/ta.0000000000003405	Researches that do not focus on COS-RD
609	2021	A core outcome set for school-based physical activity interventions: an international consensus	EUROPEAN JOURNAL OF PUBLIC HEALTH	/	Researches that do not focus on COS-RD
610	2019	A core outcome set for seamless, standardised evaluation and reporting of outcomes throughout the surgical device innovation lifecycle	TRIALS	/	Researches that do not focus on COS-RD
611	2020	A core outcome set for seamless, standardised evaluation and reporting of outcomes throughout the surgical innovation lifecycle: the COHESIVE study	BRITISH JOURNAL OF SURGERY	/	Researches that do not focus on COS-RD
612	2020	A core outcome set for seamless, standardised evaluation and reporting of outcomes throughout the surgical innovation lifecycle: the COHESIVE study	Colorectal Disease	10.1111/codi.15332	Researches that do not focus on COS-RD
613	2023	A Core Outcome Set for Seamless, Standardized Evaluation of Innovative Surgical Procedures and Devices (COHESIVE): A Patient and Professional Stakeholder Consensus Study	Ann Surg	10.1097/sla.0000000000004975	Researches that do not focus on COS-RD
614	2021	A core outcome set for standardizing and reporting surgical innovation: Results of an international delphi surveyand consensus meeting	Clinical Trials	10.1177/17407745211043721	Researches that do not focus on COS-RD
615	2021	A core outcome set for studies evaluating interventions to prevent and/or treat delirium for adults requiring an acute care hospital admission: an international key stakeholder informed consensus study	BMC Med	10.1186/s12916-021-02015-3	Researches that do not focus on COS-RD
616	2017	A core outcome set for studies evaluating the effectiveness of prepregnancy care for women with pregestational diabetes	Diabetologia	10.1007/s00125-017-4277-4	Researches that do not focus on COS-RD
617	2020	Core outcome set for studies investigating management of selective fetal growth restriction in twins	Ultrasound Obstet Gynecol	10.1002/uog.20388	Researches that do not focus on COS-RD
618	2020	A core outcome set for studies of gestational diabetes mellitus prevention and treatment	Diabetologia	10.1007/s00125-020-05123-6	Researches that do not focus on COS-RD
619	2020	Core outcome set for studies on pregnant women with vasa previa (COVasP): a study protocol	BMJ Open	10.1136/bmjopen-2019-034018	Researches that do not focus on COS-RD
620	2023	A core outcome set for studies on vasa previa (COVasP): an international consensus study	AMERICAN JOURNAL OF OBSTETRICS AND GYNECOLOGY	/	Researches that do not focus on COS-RD
621	2021	Core outcome set for surgical trials in gastric cancer (GASTROS study): international patient and healthcare professional consensus	Br J Surg	10.1093/bjs/znab192	Researches that do not focus on COS-RD
622	2022	Core outcome set for symptomatic uncomplicated gallstone disease	Br J Surg	10.1093/bjs/znac095	Researches that do not focus on COS-RD
623	2016	A CORE OUTCOME SET FOR THE BENEFIT AND ADVERSE EVENTS OF BARIATRIC AND METABOLIC SURGERY	OBESITY SURGERY	/	Researches that do not focus on COS-RD
624	2016	A Core Outcome Set for the Benefits and Adverse Events of Bariatric and Metabolic Surgery: The BARIACT Project	PLoS Med	10.1371/journal.pmed.1002187	Researches that do not focus on COS-RD
625	2019	A Core Outcome Set for the prevention and treatment of fetal GROwth restriction: deVeloping Endpoints: the COSGROVE study	Am J Obstet Gynecol	10.1016/j.ajog.2019.05.039	Researches that do not focus on COS-RD
626	2017	Core outcome set for the reporting of clinical trials for the treatment of VENous leg ulceration (COREVEN)	Journal of Evidence-Based Medicine	10.1111/jebm.12262	Researches that do not focus on COS-RD
627	2021	A core outcome set for the treatment of pregnant women with pregestational diabetes	Diabetologia	10.1007/s00125-021-05519-y	Researches that do not focus on COS-RD
628	2021	A core outcome set for the treatment of pregnant women with pregestational diabetes: an international consensus study	Bjog	10.1111/1471-0528.16825	Researches that do not focus on COS-RD
629	2021	Core outcome set for three ophthalmic conditions: a healthcare professional and patient consensus on core outcome sets for amblyopia, ocular motility and strabismus (COSAMS Study)	BMJ Open	10.1136/bmjopen-2020-042403	Researches that do not focus on COS-RD
630	2018	Core Outcome Set for Trials Aimed at Improving the Appropriateness of Polypharmacy in Older People in Primary Care	J Am Geriatr Soc	10.1111/jgs.15245	Researches that do not focus on COS-RD
631	2024	A core outcome set for trials evaluating self-management interventions in people with severe mental illness and coexisting type 2 diabetes	Diabet Med: e15288	/	Researches that do not focus on COS-RD
632	2022	A Core Outcome Set for Trials in Glomerular Disease A Report of the Standardized Outcomes in Nephrology–Glomerular Disease (SONG-GD) Stakeholder Workshops	Clinical Journal of the American Society of Nephrology	10.2215/CJN.07840621	Researches that do not focus on COS-RD
633	2018	A CORE OUTCOME SET FOR TRIALS IN HAEMODIALYSIS ESTABLISHED BY THE STANDARDISED OUTCOMES IN NEPHROLOGY - HAEMODIALYSIS INITIATIVE	NEPHROLOGY DIALYSIS TRANSPLANTATION	/	Researches that do not focus on COS-RD
634	2023	A core outcome set for trials in miscarriage management and prevention: An international consensus development study	Bjog	10.1111/1471-0528.17484	Researches that do not focus on COS-RD
635	2018	A core outcome set for trials of chemoradiotherapy interventions for anal cancer (The CORMAC project): Systematic review, qualitative interviews and Delphi survey	Colorectal Disease	10.1111/codi.14329	Researches that do not focus on COS-RD
636	2020	A core outcome set for trials of infant-feeding interventions to prevent childhood obesity	Int J Obes (Lond)	10.1038/s41366-020-0538-2	Researches that do not focus on COS-RD
637	2020	Core outcome set for uncomplicated acute appendicitis in children and young people	Br J Surg	10.1002/bjs.11508	Researches that do not focus on COS-RD
638	2020	Core outcome set for uncomplicated acute appendicitis in children and young people Editor's comments	BRITISH JOURNAL OF SURGERY	/	Researches that do not focus on COS-RD
639	2021	A core outcome set for vasomotor symptoms associated with menopause: the COMMA (Core Outcomes in Menopause) global initiative	Menopause	10.1097/gme.0000000000001787	Researches that do not focus on COS-RD
640	2021	Core outcome set implementation supported by the BJD	Br J Dermatol	10.1111/bjd.20050	Researches that do not focus on COS-RD
641	2020	Core outcome set in paediatric sepsis in low- and middle-income countries: a study protocol	BMJ Open	10.1136/bmjopen-2019-034960	Researches that do not focus on COS-RD
642	2020	Core outcome set measurement for future clinical trials in acute myeloid leukemia: the HARMONY study protocol using a multi-stakeholder consensus-based Delphi process and a final consensus meeting	Trials	10.1186/s13063-020-04384-1	Researches that do not focus on COS-RD
643	2015	Core outcome set to assess effectiveness in multimodal pain therapy - preliminary results of an interdisciplinary online survey	TRIALS	10.1186/1745-6215-16-S1-P1	Researches that do not focus on COS-RD
644	2020	A Core Outcome Set to Evaluate Physical Activity Interventions for People Living With Dementia	Gerontologist	10.1093/geront/gnz100	Researches that do not focus on COS-RD
645	2021	Core Outcome Set Use in Poststroke Aphasia Treatment Research: Examining Barriers and Facilitators to Implementation Using the Theoretical Domains Framework	J Speech Lang Hear Res	10.1044/2021_jslhr-20-00683	Researches that do not focus on COS-RD
646	2016	Core outcome sets (COS) and the core outcome measures in effectiveness trials (COMET) initiative: patient participation in COS development	QUALITY OF LIFE RESEARCH	/	Researches that do not focus on COS-RD
647	2021	Core Outcome Sets (COS) for Alcohol Brief Intervention (ABI) trials: Applications in implementation, criminal justice and health economics research	INTERNATIONAL JOURNAL OF BEHAVIORAL MEDICINE	/	Researches that do not focus on COS-RD
648	2017	Core Outcome Sets (COS) for clinical trials in health- and nursing science: the case of Incontinence-Associated Dermatitis (IAD)	J Adv Nurs	10.1111/jan.13144	Researches that do not focus on COS-RD
649	2021	Core Outcome Sets (COS) related to pregnancy and childbirth: a systematic review	BMC Pregnancy Childbirth	10.1186/s12884-021-04164-y	Researches that do not focus on COS-RD
650	2022	CORE OUTCOME SETS AND DENTAL PATIENT REPORTED OUTCOMES	J Evid Based Dent Pract	10.1016/j.jebdp.2021.101659	Researches that do not focus on COS-RD
651	2016	Core Outcome Sets and Multidimensional Assessment Tools for Harmonizing Outcome Measure in Chronic Pain and Back Pain	Healthcare (Basel)	10.3390/healthcare4030063	Researches that do not focus on COS-RD
652	2017	Core Outcome Sets for Clinical Trials and Observational Studies in Vulvovaginal Disease	J Low Genit Tract Dis	10.1097/lgt.0000000000000320	Researches that do not focus on COS-RD
653	2018	Core Outcome Sets for Clinical Trials in Dry Eye Disease	JAMA Ophthalmol	10.1001/jamaophthalmol.2018.3361	Researches that do not focus on COS-RD
654	2019	Core Outcome Sets for Gestational Diabetes Prevention and Treatment: A Study Protocol	IRISH JOURNAL OF MEDICAL SCIENCE	/	Researches that do not focus on COS-RD
655	2021	Core Outcome Sets for Medium-Chain Acyl-CoA Dehydrogenase Deficiency and Phenylketonuria	Pediatrics	10.1542/peds.2020-037747	Researches that do not focus on COS-RD
656	2024	Core outcome sets for myocardial infarction in clinical trials of traditional Chinese medicine and Western medicine	J Evid Based Med	10.1111/jebm.12579	Researches that do not focus on COS-RD
657	2019	Core outcome sets for prevention and treatment of postpartum haemorrhage: an international Delphi consensus study	Bjog	10.1111/1471-0528.15335	Researches that do not focus on COS-RD
658	2018	Core outcome sets for prevention and treatment of pph: An international Delphi consensus study	International Journal of Gynecology and Obstetrics	10.1002/ijgo.12582	Researches that do not focus on COS-RD
659	2018	Core Outcome Sets for Psoriasis Clinical Trials: Definition, Consensus, and Acceptance	JAMA Dermatol	10.1001/jamadermatol.2018.1166	Researches that do not focus on COS-RD
660	2019	Core outcome sets for rare inherited metabolic diseases to support registry-based randomized trials: Systematic review findings	Journal of Evidence-Based Medicine	10.1111/jebm.12335	Researches that do not focus on COS-RD
661	2020	Core outcome sets for studies of diabetes in pregnancy: A review	Diabetes Care	10.2337/dc20-1621	Researches that do not focus on COS-RD
662	2024	Core outcome sets for trials of interventions to prevent and to treat multimorbidity in low- and middle-income countries: the COSMOS study	medRxiv	10.1101/2024.01.29.24301589	Researches that do not focus on COS-RD
663	2021	CORE OUTCOME SETS FOR UNDERSTANDING DECISION-MAKING NEEDS OF STAKEHOLDERS	MEDICAL DECISION MAKING	/	Researches that do not focus on COS-RD
664	2015	Core outcome sets for use in effectiveness trials involving people with bipolar and schizophrenia in a community-based setting (PARTNERS2): study protocol for the development of two core outcome sets	Trials	10.1186/s13063-015-0553-0	Researches that do not focus on COS-RD
665	2023	CORE OUTCOME SETS FOR USE IN FUTURE MENINGIOMA CLINICAL STUDIES: RESULTS OF THE COSMIC PROJECT	NEURO-ONCOLOGY	/	Researches that do not focus on COS-RD
666	2023	'Core Outcome Sets' have been developed for use in future meningioma clinical studies: Results of 'The COSMIC Project' and future directions	British Journal of Neurosurgery	10.1080/02688697.2023.2212472	Researches that do not focus on COS-RD
667	2020	Core outcome sets in cancer and their approaches to identifying and selecting patient-reported outcome measures: a systematic review	J Patient Rep Outcomes	10.1186/s41687-020-00244-3	Researches that do not focus on COS-RD
668	2022	Core Outcome Sets in Child Health: A Systematic Review	JAMA Pediatr	10.1001/jamapediatrics.2022.3181	Researches that do not focus on COS-RD
669	2019	Core outcome sets in childbirth trauma research: Patient-reported outcomes and outcome measures in randomised controlled trials of interventions for the management of childbirth trauma	International Urogynecology Journal	10.1007/s00192-019-04125-2	Researches that do not focus on COS-RD
670	2019	Core outcome sets in childbirth trauma research: Patient-reported outcomes and outcome measures in randomised controlled trials of interventions for the management of childbirth trauma	Female Pelvic Medicine and Reconstructive Surgery	10.1097/SPV.0000000000000767	Researches that do not focus on COS-RD
671	2022	Core outcome sets in clinical laser research: how better evidence can be better for patients	Lasers Med Sci	10.1007/s10103-021-03472-1	Researches that do not focus on COS-RD
672	2018	Core outcome sets in dermatology: next steps	Br J Dermatol	10.1111/bjd.16812	Researches that do not focus on COS-RD
673	2018	Core outcome sets in dermatology: report from the second meeting of the International Cochrane Skin Group Core Outcome Set Initiative	Br J Dermatol	10.1111/bjd.16324	Researches that do not focus on COS-RD
674	2021	Core outcome sets in intensive care-what are they and why do we need them? An example for delirium	Nurs Crit Care	10.1111/nicc.12627	Researches that do not focus on COS-RD
675	2020	Core Outcome Sets in klinischen Studien	Pflege	10.1024/1012-5302/a000740	Researches that do not focus on COS-RD
676	2017	Core Outcome Sets in Miscarriage Trials (COSMisT) study: a study protocol	BMJ Open	10.1136/bmjopen-2017-018535	Researches that do not focus on COS-RD
677	2017	Core outcome sets in women's and newborn health: a systematic review	Bjog	10.1111/1471-0528.14694	Researches that do not focus on COS-RD
678	2020	Core outcome sets of integrity of modern and traditional Chinese medicine on treatment of chronic hepatitis B	Global Advances in Health and Medicine	10.1177/2164956120912849	Researches that do not focus on COS-RD
679	2021	Core Outcome Sets Relevant to Maternity Service Users: A Scoping Review	J Midwifery Womens Health	10.1111/jmwh.13195	Researches that do not focus on COS-RD
680	2019	Core Outcome Sets Specifically for Longterm Observational Studies: OMERACT Special Interest Group Update in Rheumatoid Arthritis	J Rheumatol	10.3899/jrheum.181076	Researches that do not focus on COS-RD
681	2020	Core outcome sets through the healthcare ecosystem: the case of type 2 diabetes mellitus	Trials	10.1186/s13063-020-04403-1	Researches that do not focus on COS-RD
682	2014	Core outcome sets will improve the quality of obstetrics research	BJOG-AN INTERNATIONAL JOURNAL OF OBSTETRICS AND GYNAECOLOGY	10.1111/1471-0528.12591	Researches that do not focus on COS-RD
683	2017	Core outcome set-standards for reporting: The COS-STAR statement	Journal of Evidence-Based Medicine	10.1111/jebm.12261	Researches that do not focus on COS-RD
684	2017	Core outcome set-STAndards for reporting: The COS-STAR statement	Chinese Journal of Evidence-Based Medicine	10.7507/1672-2531.201702053	Researches that do not focus on COS-RD
685	2016	Core Outcomes and Common Data Elements in Chronic Subdural Hematoma: A Systematic Review of the Literature Focusing on Reported Outcomes	J Neurotrauma	10.1089/neu.2015.3983	Researches that do not focus on COS-RD
686	2023	Core outcomes and factors influencing the experience of care for children with severe acute exacerbations of asthma: a qualitative study	BMJ Open Respir Res	10.1136/bmjresp-2023-001723	Researches that do not focus on COS-RD
687	2016	Core Outcomes for Colorectal Cancer Surgery: A Consensus Study	PLoS Med	10.1371/journal.pmed.1002071	Researches that do not focus on COS-RD
688	2020	Core outcomes for geographic atrophy trials	Br J Ophthalmol	10.1136/bjophthalmol-2019-314949	Researches that do not focus on COS-RD
689	2023	The core outcomes for open lower limb fracture study	Bone Joint Res	10.1302/2046-3758.126.Bjr-2022-0280.R1	Researches that do not focus on COS-RD
690	2023	Core outcomes for orofacial clefts: reconciling traditional and ICHOM minimum datasets	Eur J Orthod	10.1093/ejo/cjad023	Researches that do not focus on COS-RD
691	2022	Core outcomes for pressure ulcer prevention trials: results of an international consensus study: Classification: Outcomes and qualitative research	Br J Dermatol	10.1111/bjd.21741	Researches that do not focus on COS-RD
692	2020	Core outcomes for pressure ulcer prevention: A core outcome set for pressure ulcer prevention clinical trials	Journal of Wound Care	/	Researches that do not focus on COS-RD
693	2015	Core outcomes for randomized trials and core information for clinical decision-making: implications for outcome selection	Trials	/	Researches that do not focus on COS-RD
694	2022	Core outcomes for studies of pregnant women with multimorbidity: Clinician focus group	BJOG: An International Journal of Obstetrics and Gynaecology	10.1111/1471-0528.15_17178	Researches that do not focus on COS-RD
695	2018	Core outcomes in anal cancer (CORMAC): Systematic review, qualitative interviews and Delphi survey to agree a core outcome set in anal cancer	Colorectal Disease	10.1111/codi.14385	Researches that do not focus on COS-RD
696	2016	Core Outcomes in Aphasia Treatment Research: An e-Delphi Consensus Study of International Aphasia Researchers	Am J Speech Lang Pathol	10.1044/2016_ajslp-15-0150	Researches that do not focus on COS-RD
697	2022	CORE OUTCOMES IN BRAIN TUMOUR TRIALS - THE COBRA STUDY REVIEW OF GLIOMA TRIAL REGISTRATION DATA	Neuro-Oncology	10.1093/neuonc/noac200.019	Researches that do not focus on COS-RD
698	2021	Core outcomes in gestational diabetes for treatment trials: The Gestational Metabolic Group treatment set	Obes Sci Pract	10.1002/osp4.480	Researches that do not focus on COS-RD
699	2022	Core outcomes in neonatal encephalopathy: a qualitative study with parents	BMJ Paediatr Open	10.1136/bmjpo-2022-001550	Researches that do not focus on COS-RD
700	2017	Core outcomes in neonatology: A core outcome set based on routinely collected data	Journal of Evidence-Based Medicine	10.1111/jebm.12262	Researches that do not focus on COS-RD
701	2020	Core outcomes in neonatology: development of a core outcome set for neonatal research	Arch Dis Child Fetal Neonatal Ed	10.1136/archdischild-2019-317501	Researches that do not focus on COS-RD
702	2024	Core outcomes in nerve surgery: development of a core outcome set for brachial plexus and upper extremity nerve injuries	J Neurosurg: 1-10	/	Researches that do not focus on COS-RD
703	2024	Core outcomes in nerve surgery: development of a core outcome set for ulnar neuropathy at the elbow	J Neurosurg	10.3171/2023.6.Jns23702	Researches that do not focus on COS-RD
704	2017	Core outcomes in periodontal trials: study protocol for core outcome set development	Trials	10.1186/s13063-017-2169-z	Researches that do not focus on COS-RD
705	2014	Core outcomes in regional anaesthesia (CORE) study protocol	Regional Anesthesia and Pain Medicine	10.1097/AAP.0000000000000142	Researches that do not focus on COS-RD
706	2015	Core Outcomes in Ventilation Trials (COVenT): protocol for a core outcome set using a Delphi survey with a nested randomised trial and observational cohort study	Trials	10.1186/s13063-015-0905-9	Researches that do not focus on COS-RD
707	2017	A core outcomes set for clinical trials of interventions for young adults with type 1 diabetes: an international, multi-perspective Delphi consensus study	Trials	10.1186/s13063-017-2364-y	Researches that do not focus on COS-RD
708	2021	Core outcomes set for research on the treatment of opioid use disorder (COS-OUD): the National Institute on Drug Abuse Clinical Trials Network protocol for an e-Delphi consensus study	Trials	10.1186/s13063-021-05051-9	Researches that do not focus on COS-RD
709	2015	Core outcomes set for studies on primary prevention of preterm birth	Trials	/	Researches that do not focus on COS-RD
710	2020	Core outcomes sets for studies evaluating critical illness and patient recovery	Curr Opin Crit Care	10.1097/mcc.0000000000000750	Researches that do not focus on COS-RD
711	2023	Core outcomes were rarely reported overall in systematic reviews on acupuncture for osteoarthritis: a cross-sectional meta-epidemiological study	Acupunct Med	10.1177/09645284221108215	Researches that do not focus on COS-RD
712	2020	Core Rehabilitation Outcome Set for Single Sided Deafness (CROSSSD) study: protocol for an international consensus on outcome measures for single sided deafness interventions using a modified Delphi survey	Trials	10.1186/s13063-020-4094-9	Researches that do not focus on COS-RD
713	2022	The Core Rehabilitation Outcome Set for Single-Sided Deafness (CROSSSD) study: International consensus on outcome measures for trials of interventions for adults with single-sided deafness	Trials	10.1186/s13063-022-06702-1	Researches that do not focus on COS-RD
714	2021	A core set of patient-reported outcomes for population-based cancer survivorship research: a consensus study	J Cancer Surviv	10.1007/s11764-020-00924-5	Researches that do not focus on COS-RD
715	2022	Core Stability exercises for Rotator cuff Tendinopathy	https://trialsearchwhoint/Trial2aspx?TrialID=IRCT20210118050074N1	/	Researches that do not focus on COS-RD
716	2021	Core stabilization exercises versus yoga on feedforward activation of core muscles in low back pain	https://trialsearchwhoint/Trial2aspx?TrialID=CTRI/2021/12/038360	/	Researches that do not focus on COS-RD
717	2021	Core strengthening exercise on walking ability of stroke patient	https://trialsearchwhoint/Trial2aspx?TrialID=CTRI/2021/08/035914	/	Researches that do not focus on COS-RD
718	2008	Core temperature and metabolic responses after carbohydrate intake during exercise at 30 degrees C	Journal of athletic training	10.4085/1062-6050-43.6.585	Researches that do not focus on COS-RD
719	2012	Core temperatures during major abdominal surgery in patients warmed with new circulating-water garment, forced-air warming, or carbon-fiber resistive-heating system	Journal of anesthesia	10.1007/s00540-011-1306-1	Researches that do not focus on COS-RD
720	2019	coreHEM, a Multistakeholder Core Outcome Set Project for Gene Therapy in Hemophilia	MOLECULAR THERAPY	/	Researches that do not focus on COS-RD
721	2018	coreHEM: A multi-stakeholder approach to developing a core outcome set for gene therapy in hemophilia	HAEMOPHILIA	/	Researches that do not focus on COS-RD
722	2022	CORE-IBD: A Multidisciplinary International Consensus Initiative to Develop a Core Outcome Set for Randomized Controlled Trials in Inflammatory Bowel Disease	Gastroenterology	10.1053/j.gastro.2022.06.068	Researches that do not focus on COS-RD
723	2022	The CORE-KDT study: a mixed methods protocol to establish core outcomes for refractory childhood epilepsy treated with ketogenic diet therapy	Trials	10.1186/s13063-022-06629-7	Researches that do not focus on COS-RD
724	2020	CORE-Kids: a protocol for the development of a core outcome set for childhood fractures	BMJ Open	10.1136/bmjopen-2019-036224	Researches that do not focus on COS-RD
725	2019	Core-Muscle Training and Neuromuscular Control of the Lower Limb and Trunk	Journal of athletic training	10.4085/1062-6050-113-17	Researches that do not focus on COS-RD
726	2021	coreNASH: Multi-stakeholder Consensus on Core Outcomes for Decision Making About Nonalcoholic Steatohepatitis Treatment	Hepatol Commun	10.1002/hep4.1678	Researches that do not focus on COS-RD
727	2021	coreSCD: multi-stakeholder consensus on core outcomes for sickle cell disease clinical trials	BMC Med Res Methodol	10.1186/s12874-021-01413-8	Researches that do not focus on COS-RD
728	2010	Core-temperature sensor ingestion timing and measurement variability	Journal of athletic training	10.4085/1062-6050-45.6.594	Researches that do not focus on COS-RD
729	2020	Corneal collagen cross‐linking for bacterial infectious keratitis	Cochrane Database of Systematic Reviews	10.1002/14651858.CD013001.pub2	Researches that do not focus on COS-RD
730	2019	Correction to: development of a core outcome set for amblyopia, strabismus and ocular motility disorders: a review to identify outcome measures	BMC Ophthalmol	10.1186/s12886-019-1073-6	Researches that do not focus on COS-RD
731	2021	Correction to: Establishing a core outcome set for mucopolysaccharidoses (MPS) in children: study protocol for a rapid literature review, candidate outcomes survey, and Delphi surveys	Trials	10.1186/s13063-021-05893-3	Researches that do not focus on COS-RD
732	2021	Correction: The Effect of Question Order on Outcomes in the Core Outcome Set for Brief Alcohol Interventions Among Online Help-Seekers: Protocol for a Factorial Randomized Trial	JMIR Res Protoc	10.2196/26578	Researches that do not focus on COS-RD
733	2018	Correlates of pain and predictors of pain relief in a controlled ra study in Indian patients	Annals of the rheumatic diseases	10.1136/annrheumdis-2018-eular.2950	Researches that do not focus on COS-RD
734	2019	Corrigendum to: Core Health Outcomes in Childhood Epilepsy (CHOICE): Development of a core outcome set using systematic review methods and a Delphi survey consensus (Epilepsia, (epi.14735), 10.1111/epi.14735)	Epilepsia	10.1111/epi.16062	Researches that do not focus on COS-RD
735	2019	Corrigendum to: slow-release vaginal insert of misoprostol versus orally administrated solution of misoprostol for the induction of labour in primiparous term pregnant women: a randomised controlled trial (BJOG: an International Journal of Obstetrics & Gynaecology, (2019), 126, 9, (1148-1155), 10.1111/1471-0528.15796)	BJOG	10.1111/1471-0528.15875	Researches that do not focus on COS-RD
736	2019	COS and the healthcare research ecosystem	Trials	10.1186/s13063-019-3688-6	Researches that do not focus on COS-RD
737	2018	COSCA (Core Outcome Set for Cardiac Arrest) in Adults: An Advisory Statement From the International Liaison Committee on Resuscitation	Circulation	10.1161/cir.0000000000000562	Researches that do not focus on COS-RD
738	2018	COSCA (Core Outcome Set for Cardiac Arrest) in Adults: An Advisory Statement From the International Liaison Committee on Resuscitation	Resuscitation	10.1016/j.resuscitation.2018.03.022	Researches that do not focus on COS-RD
739	2013	Cosmetic outcome after intraoperative radiotherapy or external beam radiotherapy for early breast cancer: an objective assessment of patients from a randomized controlled trial	Journal of clinical oncology	/	Researches that do not focus on COS-RD
740	2013	Cosmetic outcome is better after intraoperative radiotherapy compared with external beam radiotherapy: an objective assessment of patients from a randomized controlled trial	Cancer research	10.1158/0008-5472.SABCS13-P5-14-12	Researches that do not focus on COS-RD
741	2021	The COSMIC project: developing 'Core Outcome Sets' for meningioma in clinical studies	British Journal of Neurosurgery	10.1080/02688697.2021.1994751	Researches that do not focus on COS-RD
742	2023	COS-Speech: protocol to develop a core outcome set for dysarthria after stroke for use in clinical practice and research	Trials	10.1186/s13063-022-06958-7	Researches that do not focus on COS-RD
743	2018	Cost-effective Hearing Aid Delivery Models	https://clinicaltrialsgov/show/NCT03579563	/	Researches that do not focus on COS-RD
744	2006	Cost-effectiveness of basal insulin from a US health system perspective: comparative analyses of detemir, glargine, and NPH	Advances in therapy	10.1007/BF02850126	Researches that do not focus on COS-RD
745	2023	Cost-effectiveness of Endovascular Treatment for Acute Stroke with Large Infarct: a United States Perspective	Radiology	10.1148/radiol.223320	Researches that do not focus on COS-RD
746	2023	Cost-effectiveness of providing university students with a mindfulness-based intervention to reduce psychological distress: economic evaluation of a pragmatic randomised controlled trial	BMJ open	10.1136/bmjopen-2023-071724	Researches that do not focus on COS-RD
747	2017	COSUMO: study protocol for the development of a core outcome set for efficacy and effectiveness trials in posterior segment-involving uveitis	Trials	10.1186/s13063-017-2294-8	Researches that do not focus on COS-RD
748	2022	COSUTI: A Core Outcome Set (COS) for Interventions for the Treatment of Uncomplicated Urinary Tract Infection (UTI) in Adults	Antibiotics (Basel)	10.3390/antibiotics11121846	Researches that do not focus on COS-RD
749	2019	COSUTI: a protocol for the development of a core outcome set (COS) for interventions for the treatment of uncomplicated urinary tract infection (UTI) in adults	Trials	10.1186/s13063-019-3194-x	Researches that do not focus on COS-RD
750	2019	Could Differences in Treatment Between Trial Arms Explain the Reduction in Prostate Cancer Mortality in the European Randomized Study of Screening for Prostate Cancer?	European urology	10.1016/j.eururo.2019.03.010	Researches that do not focus on COS-RD
751	2005	Counselling in primary care: a study of the psychological impact and cost benefits for four chronic conditions	/	/	Researches that do not focus on COS-RD
752	2019	Counting What Counts: The Case for Harmonized Outcomes in Child and Youth Mental Health Research	J Am Acad Child Adolesc Psychiatry	10.1016/j.jaac.2019.02.016	Researches that do not focus on COS-RD
753	2013	Couselling to improve symptoms of anxiety or depression for heart transplant recipients	http://wwwwhoint/trialsearch/Trial2aspx?TrialID=ACTRN12613000740796	/	Researches that do not focus on COS-RD
754	2015	Cracking the Egg Potential: improving Young Child Nutrition in Ecuador	https://clinicaltrialsgov/show/NCT02446873	/	Researches that do not focus on COS-RD
755	2021	Creating Satisfying Engagement in Daily Life Through Coaching for People With Multiple Sclerosis	https://clinicaltrialsgov/show/NCT04908085	/	Researches that do not focus on COS-RD
756	2017	Creation of a core outcome set for clinical trials of people with shoulder pain: a study protocol	Trials	10.1186/s13063-017-2054-9	Researches that do not focus on COS-RD
757	2022	A critical analysis of clinical research methods to study regenerative endodontics	Int Endod J	10.1111/iej.13734	Researches that do not focus on COS-RD
758	2023	Critical appraisal of the 2020 IADT Guidelines: A personal commentary	Dent Traumatol	10.1111/edt.12858	Researches that do not focus on COS-RD
759	2020	Critical review of multimorbidity outcome measures suitable for low-income and middle-income country settings: perspectives from the Global Alliance for Chronic Diseases (GACD) researchers	BMJ Open	10.1136/bmjopen-2020-037079	Researches that do not focus on COS-RD
760	2022	Critically important outcomes for infection in trials in kidney transplantation: An international survey of patients, caregivers, and health professionals	Clin Transplant	10.1111/ctr.14660	Researches that do not focus on COS-RD
761	2016	CROWN Endorses a Core Outcome Set for Studies on Preterm Birth Prevention	MCN Am J Matern Child Nurs	10.1097/nmc.0000000000000274	Researches that do not focus on COS-RD
762	2018	CROWN initiative and preterm birth prevention: researchers and editors commit to implement core outcome sets	Bjog	10.1111/1471-0528.14987	Researches that do not focus on COS-RD
763	2021	C-STICH2: emergency cervical cerclage to prevent miscarriage and preterm birth-study protocol for a randomised controlled trial	Trials	10.1186/s13063-021-05464-6	Researches that do not focus on COS-RD
764	2021	C-STICH: Cerclage Suture Type for an Insufficient Cervix and its effect on Health outcomes—a multicentre randomised controlled trial	Trials	10.1186/s13063-021-05629-3	Researches that do not focus on COS-RD
765	2022	CULTURAL ADAPTATION AND PRELIMINARY VALIDATION OF THE QUALISEX QUESTIONNAIRE FOR ITS USE IN PATIENTS WITH SJÖGREN'S SYNDROME	Clinical and Experimental Rheumatology	10.55563/clinexprheumatol/pt3syo	Researches that do not focus on COS-RD
766	2014	Cultural competence education for health professionals	Cochrane Database of Systematic Reviews	10.1002/14651858.CD009405.pub2	Researches that do not focus on COS-RD
767	2020	Culturally-adapted Resourceful Adolescent Program to improve the mental health of adolescents in Vietnam	https://trialsearchwhoint/Trial2aspx?TrialID=ACTRN12620000088943	/	Researches that do not focus on COS-RD
768	2021	Current Landscape of Nutrition Within Prehabilitation Oncology Research: A Scoping Review	Front Nutr	10.3389/fnut.2021.644723	Researches that do not focus on COS-RD
769	2023	Current status of outcome reporting in randomized controlled trials of traditional Chinese medicine for mammary gland hyperplasia: A systematic review	Journal of Traditional Chinese Medical Sciences	10.1016/j.jtcms.2023.03.006	Researches that do not focus on COS-RD
770	1998	Current use of health status instruments in randomised controlled trials on patients with rheumatoid arthritis	Disease management and health outcomes	/	Researches that do not focus on COS-RD
771	2010	Daily left prefrontal transcranial magnetic stimulation therapy for major depressive disorder: a sham-controlled randomized trial	Archives of general psychiatry	10.1001/archgenpsychiatry.2010.46	Researches that do not focus on COS-RD
772	2023	Dance movement therapy for dementia	Cochrane Database of Systematic Reviews	10.1002/14651858.CD011022.pub3	Researches that do not focus on COS-RD
773	2022	The DANish COronary DEcalcification (DANCODE) Trial	https://clinicaltrialsgov/show/NCT05500443	/	Researches that do not focus on COS-RD
774	2022	Data-Informed Platform for Health (DIPH)	https://clinicaltrialsgov/show/NCT05310682	/	Researches that do not focus on COS-RD
775	2019	Debate: should All Older AML Patients and Younger Patients with Adverse Biology Routinely Receive HMA/of 3+7/? CON	Clinical lymphoma, myeloma & leukemia	10.1016/j.clml.2019.07.431	Researches that do not focus on COS-RD
776	2024	A Decade of Efforts to Add Value to Child Health Research Practices	J Pediatr	10.1016/j.jpeds.2023.113840	Researches that do not focus on COS-RD
777	2019	Deceased donor management and its role in organ regeneration: but what matters when it comes to outcomes? - a systematic review of donor management trials	Transplant International	/	Researches that do not focus on COS-RD
778	2021	Decreasing Cardiovascular Risk for Patients With Diabetes	https://clinicaltrialsgov/show/NCT04874116	/	Researches that do not focus on COS-RD
779	2017	Defining a core outcome set for adolescent and young adult patients with a spinal deformity	Acta Orthop	10.1080/17453674.2017.1371371	Researches that do not focus on COS-RD
780	2018	Defining a core outcome set for adult spinal deformity surgery-an international Delphi study of the scoliosis research society	Global Spine Journal	10.1177/2192568218771072	Researches that do not focus on COS-RD
781	2023	Defining a core outcome set for dysphagia intervention trials in intensive care	Journal of the Intensive Care Society	10.1177/17511437231156066	Researches that do not focus on COS-RD
782	2022	Defining a Patient-Centred Core Outcome Domain Set for the Assessment of Hearing Rehabilitation With Clients and Professionals	Front Neurosci	10.3389/fnins.2022.787607	Researches that do not focus on COS-RD
783	2019	Defining and measuring 'eczema control': an international qualitative study to explore the views of those living with and treating atopic eczema	J Eur Acad Dermatol Venereol	10.1111/jdv.15475	Researches that do not focus on COS-RD
784	2023	Defining core outcomes of reproductive genetic carrier screening: A Delphi survey of Australian and New Zealand stakeholders	Prenat Diagn	10.1002/pd.6410	Researches that do not focus on COS-RD
785	2019	Defining definitions: a Delphi study to develop a core outcome set for conditions of severe maternal morbidity	Bjog	10.1111/1471-0528.14833	Researches that do not focus on COS-RD
786	2020	Defining Symptom Concepts in Chronic Subjective Tinnitus: Web-Based Discussion Forum Study	Interact J Med Res	10.2196/14446	Researches that do not focus on COS-RD
787	2016	Defining therapeutic patient education in post-stroke rehabilitation: usual care and preliminary data of an Italian self-management early intervention for stroke survivors (LAY-look after yourself)	Cerebrovascular diseases (Basel, Switzerland)	/	Researches that do not focus on COS-RD
788	2019	Definitions of Pediatric Functional Abdominal Pain Disorders and Outcome Measures: A Systematic Review	J Pediatr	10.1016/j.jpeds.2019.04.048	Researches that do not focus on COS-RD
789	2020	Delivering a higher-protein diet for Trauma Patients (Ignite)	https://trialsearchwhoint/Trial2aspx?TrialID=ACTRN12620001008910	/	Researches that do not focus on COS-RD
790	2018	Delivering problem-solving therapy to family caregivers of people with cancer: a feasibility study in outpatient palliative care	Psycho-oncology	10.1002/pon.4859	Researches that do not focus on COS-RD
791	2022	Dental antibiotic stewardship: study protocol for developing international consensus on a core outcome set	Trials	10.1186/s13063-022-06038-w	Researches that do not focus on COS-RD
792	2023	DENTAL PATIENT-REPORTED OUTCOMES IN ENDODONTICS - A NARRATIVE REVIEW	J Evid Based Dent Pract	10.1016/j.jebdp.2022.101805	Researches that do not focus on COS-RD
793	2021	Deprescribing montelukast in children with asthma: a systematic review	European Respiratory Journal	10.1183/13993003.congress-2021.PA3928	Researches that do not focus on COS-RD
794	2021	Deprescribing montelukast in children with asthma: A systematic review	British Journal of Clinical Pharmacology	10.4208/jcm.2105-m2020-0310	Researches that do not focus on COS-RD
795	2022	Deprescribing montelukast in children with asthma: a systematic review	BMJ Open	10.1136/bmjopen-2021-053112	Researches that do not focus on COS-RD
796	1998	Depressive symptoms in acute psychotic disorders: evaluation methods and treatment strategies	Xxist collegium internationale neuro-psychopharmacologicum, glasgow, scotland 12th-16th july, 1998	/	Researches that do not focus on COS-RD
797	2020	Dermatology reference citations of cochrane systematic reviews	Journal of the Dermatology Nurses' Association	/	Researches that do not focus on COS-RD
798	2016	Descriptive analysis of a 1: 1 physiotherapy outpatient intervention post primary lumbar discectomy: one arm of a small-scale parallel randomised controlled trial across two UK sites	BMJ open	10.1136/bmjopen-2016-012151	Researches that do not focus on COS-RD
799	2013	Design considerations in the development of a core outcome set	Trials	/	Researches that do not focus on COS-RD
800	2016	Design of a randomized controlled trial on the effect on return to work with coaching plus light therapy and pulsed electromagnetic field therapy for workers with work-related chronic stress	BMC public health	10.1186/s12889-016-3276-6	Researches that do not focus on COS-RD
801	2018	Designing a preference elicitation instrument for adults with recurring tonsillitis based on the analytical hierarchical process	Otolaryngology - Head and Neck Surgery (United States)	10.1177/0194599818785627g	Researches that do not focus on COS-RD
802	2022	Designing clinically useful psychopharmacological trials: challenges and ways forward	Lancet Psychiatry	10.1016/s2215-0366(22)00041-4	Researches that do not focus on COS-RD
803	2015	A detailed analysis of outcome reporting from randomised controlled trials and meta-analyses of inguinal hernia repair	Hernia	10.1007/s10029-014-1299-4	Researches that do not focus on COS-RD
804	2020	Determine what to measure and how to measure in clinical trials for the treatment of pressure injury: A protocol for the development of a core outcome set	Medicine (Baltimore)	10.1097/md.0000000000019311	Researches that do not focus on COS-RD
805	2023	Determining critical outcomes for the core outcome set for nutrition intervention studies in older adults with malnutrition and at risk: A Delphi study	Clinical Nutrition ESPEN	10.1016/j.clnesp.2023.09.841	Researches that do not focus on COS-RD
806	2023	Determining Which Outcomes Are Most Important to Stakeholders for Trials of Complementary Therapies in Palliative Care: A Modified Delphi Process	Palliative Medicine	10.1177/02692163231172891	Researches that do not focus on COS-RD
807	2024	Developing a best-practice agenda for music therapy research to support informal carers of terminally ill patients pre- and post-death bereavement: a world café approach	BMC Palliat Care	10.1186/s12904-024-01369-8	Researches that do not focus on COS-RD
808	2018	Developing a core outcome domain set to assessing effectiveness of interdisciplinary multimodal pain therapy: the VAPAIN consensus statement on core outcome domains	Pain	10.1097/j.pain.0000000000001129	Researches that do not focus on COS-RD
809	2017	Developing a core outcome measure for vascular access for trials in haemodialysis: An international multistakeholder consensus workshop	Nephrology Dialysis Transplantation	10.1093/ndt/gfx153	Researches that do not focus on COS-RD
810	2016	Developing a core outcome measurement set for clinical trials in acute diarrhoea	Acta Paediatr	10.1111/apa.13349	Researches that do not focus on COS-RD
811	2022	Developing a core outcome set (COS) for Dementia with Lewy bodies (DLB)	HRB Open Res	10.12688/hrbopenres.13590.2	Researches that do not focus on COS-RD
812	2019	Developing a core outcome set for a congenital abnormalities surveillance program in Rwanda-a delphi consensus study	Archives of Disease in Childhood	10.1136/archdischild-2019-rcpch.265	Researches that do not focus on COS-RD
813	2022	Developing a core outcome set for anthropometric evaluation for presurgical infant orthopaedics for unilateral cleft lip and palate: e-Delphi consensus	J Plast Reconstr Aesthet Surg	10.1016/j.bjps.2022.06.065	Researches that do not focus on COS-RD
814	2022	Developing a core outcome set for assessing clinical safety outcomes of cardiovascular diseases in clinical trials of integrated traditional Chinese medicine and Western medicine: study protocol	Trials	10.1186/s13063-022-06166-3	Researches that do not focus on COS-RD
815	2023	Developing a Core Outcome Set for Assessing Clinical Safety Outcomes of Prostate Cancer in Clinical Trials of Traditional Chinese Medicine: Protocol for a Mixed Methods Study	JMIR Res Protoc	10.2196/46794	Researches that do not focus on COS-RD
816	2017	Developing a core outcome set for assessing safety components in rheumatology: An OMERACT initiative	Journal of Evidence-Based Medicine	10.1111/jebm.12262	Researches that do not focus on COS-RD
817	2020	Developing a Core Outcome Set for Cesarean Delivery Maternal Infectious Morbidity Outcomes	Am J Perinatol	10.1055/s-0039-1681095	Researches that do not focus on COS-RD
818	2019	Developing a core outcome set for childhood obesity prevention: A systematic review	Matern Child Nutr	10.1111/mcn.12680	Researches that do not focus on COS-RD
819	2020	Developing a core outcome set for children with protracted bacterial bronchitis	ERJ Open Res	10.1183/23120541.00344-2019	Researches that do not focus on COS-RD
820	2017	Developing a core outcome set for chronic rhinosinusitis: a systematic review of outcomes utilised in the current literature	Trials	10.1186/s13063-017-2060-y	Researches that do not focus on COS-RD
821	2023	Developing a core outcome set for clinical trials in olfactory disorders: a COMET initiative	Rhinology	10.4193/Rhin22.116	Researches that do not focus on COS-RD
822	2022	Developing a Core Outcome Set for Clinical Trials of Chinese Medicine for Hyperlipidemia	Front Pharmacol	10.3389/fphar.2022.847101	Researches that do not focus on COS-RD
823	2021	Developing a core outcome set for community and primary care musculoskeletal services: A consensus approach	Musculoskelet Sci Pract	10.1016/j.msksp.2021.102415	Researches that do not focus on COS-RD
824	2022	Developing a core outcome set for community and primary care musculoskeletal services: A consensus approach	Physiotherapy (United Kingdom)	10.1016/j.physio.2021.12.194	Researches that do not focus on COS-RD
825	2018	Developing a core outcome set for fistulising perianal crohn's disease	Gut	10.1136/gutjnl-2018-BSGAbstracts.114	Researches that do not focus on COS-RD
826	2018	Developing a core outcome set for fistulising perianal Crohn's disease	JOURNAL OF CROHNS & COLITIS	/	Researches that do not focus on COS-RD
827	2019	Developing a core outcome set for fistulising perianal Crohn's disease	Gut	10.1136/gutjnl-2017-315503	Researches that do not focus on COS-RD
828	2018	Developing a core outcome set for fistulising perianal crohn's disease developing a core outcome set for fistulising perianal crohn's disease	Colorectal Disease	10.1111/codi.14385	Researches that do not focus on COS-RD
829	2023	Developing a core outcome set for foot and ankle disorders in rheumatic and musculoskeletal diseases: A scoping review and report from the OMERACT 2022 foot and ankle special interest group session	Semin Arthritis Rheum	10.1016/j.semarthrit.2023.152210	Researches that do not focus on COS-RD
830	2019	Developing a core outcome set for future endometriosis research: an international consensus development study involving 116 healthcare professionals, 31 researchers and 206 women with endometriosis from 25 countries	BJOG-AN INTERNATIONAL JOURNAL OF OBSTETRICS AND GYNAECOLOGY	/	Researches that do not focus on COS-RD
831	2021	Developing a core outcome set for future infertility research: an international consensus development study	Fertil Steril	10.1016/j.fertnstert.2020.11.012	Researches that do not focus on COS-RD
832	2020	Developing a core outcome set for future infertility research: an international consensus development study† ‡	Hum Reprod	10.1093/humrep/deaa241	Researches that do not focus on COS-RD
833	2018	Developing a core outcome set for future pre-eclampsia research	International Journal of Gynecology and Obstetrics	10.1002/ijgo.12582	Researches that do not focus on COS-RD
834	2019	Developing a core outcome set for future preeclampsia research: An international consensus development study involving 283 healthcare professionals, 41 researchers and 112 patients from 55 countries	BJOG: An International Journal of Obstetrics and Gynaecology	10.1111/1471-0528.5-15703	Researches that do not focus on COS-RD
835	2023	Developing a core outcome set for hand fractures and joint injuries in adults	Bone Jt Open	10.1302/2633-1462.42.Bjo-2022-0105.R1	Researches that do not focus on COS-RD
836	2022	Developing a core outcome set for hand fractures and joint injuries in adults	British Journal of Surgery	10.1093/bjs/znac242	Researches that do not focus on COS-RD
837	2021	Developing a core outcome set for hand fractures and joint injuries in adults: a systematic review	J Hand Surg Eur Vol: 1753193420983719	/	Researches that do not focus on COS-RD
838	2014	Developing a core outcome set for hip fracture trials	Bone Joint J	10.1302/0301-620x.96b8.33766	Researches that do not focus on COS-RD
839	2022	Developing a core outcome set for hospital deprescribing trials for older people under the care of a geriatrician	Age Ageing	10.1093/ageing/afac241	Researches that do not focus on COS-RD
840	2023	Developing a Core Outcome Set for hospital deprescribing trials with older people under the care of a geriatrician	International Journal of Pharmacy Practice	10.1093/riad021.050	Researches that do not focus on COS-RD
841	2017	Developing a core outcome set for infant colic for primary, secondary and tertiary care settings: a prospective study	BMJ Open	10.1136/bmjopen-2016-015418	Researches that do not focus on COS-RD
842	2020	Developing a core outcome set for interventions to improve discharge from mental health inpatient services: a survey, Delphi and consensus meeting with key stakeholder groups	BMJ Open	10.1136/bmjopen-2019-034215	Researches that do not focus on COS-RD
843	2018	DEVELOPING A CORE OUTCOME SET FOR INTERVENTIONS TO IMPROVE INFORMED CONSENT FOR SURGERY	BRITISH JOURNAL OF SURGERY	/	Researches that do not focus on COS-RD
844	2017	Developing a core outcome set for melanoma research: A systematic review of the outcomes	Journal of Evidence-Based Medicine	10.1111/jebm.12262	Researches that do not focus on COS-RD
845	2018	Developing a core outcome set for myelodysplastic syndromes-the MDS-right health professional delphi survey	HemaSphere	10.1097/HS9.0000000000000060	Researches that do not focus on COS-RD
846	2012	Developing a core outcome set for oesophageal cancer surgery: the role of patient-reported outcomes	QUALITY OF LIFE RESEARCH	/	Researches that do not focus on COS-RD
847	2020	Developing a core outcome set for paediatric wrist fractures: a systematic review of prior outcomes	Bone Jt Open	10.1302/2633-1462.15.Bjo-2020-0007.R1	Researches that do not focus on COS-RD
848	2022	Developing a core outcome set for patient-reported symptom monitoring to reduce hospital admissions for patients with heart failure	Eur J Cardiovasc Nurs	10.1093/eurjcn/zvac019	Researches that do not focus on COS-RD
849	2018	Developing a core outcome set for people living with dementia at home in their neighbourhoods and communities: study protocol for use in the evaluation of non-pharmacological community-based health and social care interventions	Trials	10.1186/s13063-018-2584-9	Researches that do not focus on COS-RD
850	2021	Developing a core outcome set for periodontal trials	PLoS One	10.1371/journal.pone.0254123	Researches that do not focus on COS-RD
851	2022	Developing a core outcome set for physical activity interventions in primary schools: a modified-Delphi study	BMJ Open	10.1136/bmjopen-2022-061335	Researches that do not focus on COS-RD
852	2017	Developing a core outcome set for pregnant women with cardiac disease	Journal of Evidence-Based Medicine	10.1111/jebm.12262	Researches that do not focus on COS-RD
853	2023	Developing a Core Outcome Set for Prognostic Research in Palliative Cancer Care: Protocol for a Mixed Methods Study	JMIR Res Protoc	10.2196/49774	Researches that do not focus on COS-RD
854	2022	Developing a Core Outcome Set for the Evaluation of Antibiotic Use in Prelabor Rupture of Membranes: A Systematic Review and Semi-Structured Interview	Front Pharmacol	10.3389/fphar.2022.915698	Researches that do not focus on COS-RD
855	2024	Developing a core outcome set for the health outcomes for children and adults with congenital oesophageal atresia and/or tracheo-oesophageal fistula: OCELOT task group study protocol	BMJ Paediatr Open	10.1136/bmjpo-2023-002262	Researches that do not focus on COS-RD
856	2020	Developing a core outcome set for the treatment of pregnant women with pregestational diabetes-a study protocol	Trials	10.1186/s13063-020-04910-1	Researches that do not focus on COS-RD
857	2021	Developing a core outcome set for traumatic brachial plexus injuries: a systematic review of outcomes	BMJ Open	10.1136/bmjopen-2020-044797	Researches that do not focus on COS-RD
858	2018	Developing a Core Outcome Set for Trials to Improve Medication Use: Guidelines or Guidance?	J Am Geriatr Soc	10.1111/jgs.15269	Researches that do not focus on COS-RD
859	2017	Developing a core outcome set in clinical trials for haemorrhoidal disease: An international Delphi study	Colorectal Disease	10.1111/codi.13798	Researches that do not focus on COS-RD
860	2021	Developing a core outcome set in interventions to prevent stillbirth: A systematic review on variations of outcome reporting	Eur J Obstet Gynecol Reprod Biol	10.1016/j.ejogrb.2020.12.036	Researches that do not focus on COS-RD
861	2023	Developing a Core Outcome Set in Oral Stimulation Interventions for Preterm Infants-Step 1: A Scoping Review of Current Trial Outcomes	Dysphagia	10.1007/s00455-022-10456-y	Researches that do not focus on COS-RD
862	2017	Developing a core outcome set in trials for adult kidney transplant recipients: An international Delphi survey	Journal of Evidence-Based Medicine	10.1111/jebm.12262	Researches that do not focus on COS-RD
863	2018	Developing a core outcome set of infant feeding outcomes for obesity prevention interventions	Maternal and Child Nutrition	10.1111/mcn.12587	Researches that do not focus on COS-RD
864	2021	Developing a core outcome set on traditional Chinese medicine (COS-TCM) for chronic heart failure (CHF): a study protocol	BMJ Open	10.1136/bmjopen-2020-047148	Researches that do not focus on COS-RD
865	2020	Developing a core set of mobility domains among individuals with acquired brain injury (ABI): Empowering the creation of core outcome sets using natural language processing (NLP)	QUALITY OF LIFE RESEARCH	/	Researches that do not focus on COS-RD
866	2019	Developing a cryptoglandular Anal Fistula Core Outcome Set (AFCOS): An international Delphi study protocol	Colorectal Disease	/	Researches that do not focus on COS-RD
867	2015	Developing a Dermatology Clinical Trials Network for Improved Therapeutics and Clinical Outcomes Research	CURRENT DERMATOLOGY REPORTS	10.1007/s13671-015-0100-y	Researches that do not focus on COS-RD
868	2020	DEVELOPING A MINIMUM DATA SET FOR INFERTILITY RESEARCH	Fertility and Sterility	10.1016/j.fertnstert.2020.08.725	Researches that do not focus on COS-RD
869	2020	DEVELOPING A MINIMUM DATA SET FOR RESEARCH EVALUATING TREATMENTS FOR INFERTILITY ASSOCIATED WITH ENDOMETRIOSIS	Fertility and Sterility	10.1016/j.fertnstert.2020.08.569	Researches that do not focus on COS-RD
870	2020	DEVELOPING A MINIMUM DATA SET, KNOWN AS A CORE OUTCOME SET, FOR IVF RESEARCH	Fertility and Sterility	10.1016/j.fertnstert.2020.08.462	Researches that do not focus on COS-RD
871	2020	Developing a patient reported outcome measure to explore mental health outlook in people with Hemophilia: Development of a conceptual framework	Haemophilia	/	Researches that do not focus on COS-RD
872	2023	Developing a patient-focused core outcome set for adult Palliative Care Services in Wales: A consensus-driven multi-stage project	QUALITY OF LIFE RESEARCH	/	Researches that do not focus on COS-RD
873	2023	DEVELOPING A PLATFORM FOR DELIVERING EFFICIENT TRIALS FOR PEOPLE LIVING WITH STROKE: THE LIFE AFTER STROKE PLATFORM (LEAP)	International journal of stroke	10.1177/17474930231192010	Researches that do not focus on COS-RD
874	2017	Developing a pre-eclampsia core outcome set. Round 1 results: 283 healthcare professionals, 41 researchers and 112 patients from 55 countries participated	/	10.1111/1471-0528.9_14572	Researches that do not focus on COS-RD
875	2018	Developing a set of consensus indicators to support maternity service quality improvement: using Core Outcome Set methodology including a Delphi process	Bjog	10.1111/1471-0528.15282	Researches that do not focus on COS-RD
876	2016	Developing a set of core outcomes for trials in haemodialysis: An international DELPHI survey	Nephrology	10.1111/nep.12887	Researches that do not focus on COS-RD
877	2016	Developing a Set of Core Outcomes for Trials in Hemodialysis - An International Delphi Survey	Journal of the American Society of Nephrology	/	Researches that do not focus on COS-RD
878	2017	Developing a Set of Core Outcomes for Trials in Hemodialysis: An International Delphi Survey	Am J Kidney Dis	10.1053/j.ajkd.2016.11.029	Researches that do not focus on COS-RD
879	2019	DEVELOPING AN ALLIED HEALTH CORE OUTCOME SET FOR PAEDIATRIC RHEUMATOLOGY MUSCULOSKELETAL CONDITIONS	ANNALS OF THE RHEUMATIC DISEASES	10.1136/annrheumdis-2019-eular.2639	Researches that do not focus on COS-RD
880	2019	DEVELOPING AN ALLIED HEALTH CORE OUTCOME SET FOR PAEDIATRIC RHEUMATOLOGY MUSCULOSKELETAL CONDITIONS	RHEUMATOLOGY	/	Researches that do not focus on COS-RD
881	2020	Developing an allied health core outcome set for paediatric rheumatology musculoskeletal conditions	Physiotherapy (United Kingdom)	10.1016/j.physio.2020.03.088	Researches that do not focus on COS-RD
882	2018	Developing an infant feeding core outcome set for childhood obesity prevention	LANCET	/	Researches that do not focus on COS-RD
883	2017	Developing an OMERACT Core Outcome Set for Assessing Safety Components in Rheumatology Trials: The OMERACT Safety Working Group	J Rheumatol	10.3899/jrheum.161105	Researches that do not focus on COS-RD
884	2023	Developing an Outcome Measures in Rheumatology (OMERACT) Core set of Outcome Measures for FOot and ankle disorders in RheumaTic and musculoskeletal diseases (COMFORT): core domain set study protocol	Trials	10.1186/s13063-023-07104-7	Researches that do not focus on COS-RD
885	2012	Developing and evaluating live CME sessions for family physicians on cancer and heredity: an RCT	https://trialsearchwhoint/Trial2aspx?TrialID=NTR3323	/	Researches that do not focus on COS-RD
886	2021	Developing and user-testing a web-and videoconference-based training platform to improve clinicians' serious illness communication skills	American journal of respiratory and critical care medicine	10.1164/ajrccm-conference.2021.203.1_MeetingAbstracts.A1538	Researches that do not focus on COS-RD
887	2017	Developing consensus based priority outcome domains for trials in kidney transplantation: A multinational delphi survey with patients, caregivers and health professionals	Nephrology Dialysis Transplantation	10.1093/ndt/gfx182	Researches that do not focus on COS-RD
888	2021	Developing consensus on core outcome domains for assessing effectiveness in perioperative pain management: results of the PROMPT/IMI-PainCare Delphi Meeting	Pain	10.1097/j.pain.0000000000002254	Researches that do not focus on COS-RD
889	2023	Developing consensus on core outcome sets of domains for acute, the transition from acute to chronic, recurrent/episodic, and chronic pain: results of the INTEGRATE-pain Delphi process	EClinicalMedicine	10.1016/j.eclinm.2023.102340	Researches that do not focus on COS-RD
890	2020	Developing Consensus-Based Outcome Domains for Trials in Children and Adolescents With CKD: An International Delphi Survey	Am J Kidney Dis	10.1053/j.ajkd.2020.03.014	Researches that do not focus on COS-RD
891	2018	Developing consensus-based outcome domains for trials in peritoneal dialysis: An international delphi survey	Nephrology	10.1111/nep.13440	Researches that do not focus on COS-RD
892	2018	Developing consensus-based outcome domains for trials in peritoneal dialysis: An international delphi survey	Journal of the American Society of Nephrology	/	Researches that do not focus on COS-RD
893	2017	Developing consensus-based priority outcome domains for trials in kidney transplantation: A multinational delphi survey with patients, caregivers and health professionals	Transplant International	10.1111/tri.13053	Researches that do not focus on COS-RD
894	2017	Developing Consensus-Based Priority Outcome Domains for Trials in Kidney Transplantation: A Multinational Delphi Survey With Patients, Caregivers, and Health Professionals	Transplantation	10.1097/tp.0000000000001776	Researches that do not focus on COS-RD
895	2015	Developing core outcome set for vitiligo clinical trials: international e-Delphi consensus	Pigment Cell Melanoma Res	10.1111/pcmr.12354	Researches that do not focus on COS-RD
896	2018	Developing core outcome set for women's, newborn, and child health: the CROWN Initiative	Pediatr Res	10.1038/s41390-018-0041-9	Researches that do not focus on COS-RD
897	2021	Developing Core Outcome Sets (COS) and Core Outcome Measures Sets (COMS) in Cosmetic Gynecological Interventions: Protocol for a Development and Usability Study	JMIR Res Protoc	10.2196/28032	Researches that do not focus on COS-RD
898	2012	Developing core outcome sets for clinical trials: issues to consider	Trials	10.1186/1745-6215-13-132	Researches that do not focus on COS-RD
899	2023	Developing Core Outcome Sets for Vascular Conditions Across Europe, Not as Easy as It Sounds	EJVES Vasc Forum	10.1016/j.ejvsvf.2022.11.003	Researches that do not focus on COS-RD
900	2019	DEVELOPING CORE OUTCOME SETS IN MESH PROLAPSE SURGERY: QUALITY OF OUTCOME REPORTING, METHODOLOGICAL QUALITY AND PUBLICATION CHARACTERISTICS IN TRIALS ON SYNTHETIC MESH PROLAPSE INTERVENTIONS	INTERNATIONAL UROGYNECOLOGY JOURNAL	/	Researches that do not focus on COS-RD
901	2019	Developing core outcome sets in mesh prolapse surgery: Quality of outcome reporting, methodological quality and publication characteristics in trials on synthetic mesh prolapse interventions	Female Pelvic Medicine and Reconstructive Surgery	10.1097/SPV.0000000000000766	Researches that do not focus on COS-RD
902	2014	Developing core outcomes sets: methods for identifying and including patient-reported outcomes (PROs)	Trials	10.1186/1745-6215-15-49	Researches that do not focus on COS-RD
903	2017	Developing E-health Services (DES): the Feasibility and Acceptability of Video-conferencing for Adults With Depression	https://clinicaltrialsgov/show/NCT03288506	/	Researches that do not focus on COS-RD
904	2023	Developing Tools to Plan and Track Patient and Public Involvement (PPI) Impact in Research	Quality of Life Research	10.1007/s11136-023-03353-w	Researches that do not focus on COS-RD
905	2017	Developing, implementing and disseminating a core outcome set for neonatal medicine	BMJ Paediatrics Open	10.1136/bmjpo-2017-000048	Researches that do not focus on COS-RD
906	2019	Developing, implementing and evaluating the choosing healthy eating for infant health (CHErIsH) intervention to prevent childhood obesity in primary care: A feasibility study	Obesity Facts	10.1159/000489691	Researches that do not focus on COS-RD
907	2021	Development and Evaluation of an Acceptance and Commitment Therapy (ACT)-Based Group Intervention for Cancer Patients with Psychological Burden	Psychotherapie, Psychosomatik, medizinische Psychologie	10.1055/a-1174-0283	Researches that do not focus on COS-RD
908	2020	Development and Evaluation of an Exercise Intervention for Prevention of Vertebral Osteoporosis and Deformity in Postmenopausal Women	https://clinicaltrialsgov/show/NCT04660825	/	Researches that do not focus on COS-RD
909	2015	The development and feasibility of a new service to promote health and well-being in older people who are starting to become frailer: the HomeHealth study	https://trialsearchwhoint/Trial2aspx?TrialID=ISRCTN11986672	/	Researches that do not focus on COS-RD
910	2016	Development and Psychometric Validation of the FACE-Q Skin, Lips, and Facial Rhytids Appearance Scales and Adverse Effects Checklists for Cosmetic Procedures	JAMA dermatology	10.1001/jamadermatol.2016.0018	Researches that do not focus on COS-RD
911	2020	Development and usability testing of HEARTPA♀N: protocol for a mixed methods strategy to develop an integrated smartphone and web-based intervention for women with cardiac pain	BMJ open	10.1136/bmjopen-2019-033092	Researches that do not focus on COS-RD
912	2023	DEVELOPMENT AND VALIDATION OF RANKED COMPOSITE IMPORTANT DIFFERENCE (RCID) SCORE IN DIFFUSE CUTANEOUS SYSTEMIC SCLEROSIS	Annals of the rheumatic diseases	10.1136/annrheumdis-2023-eular.2638	Researches that do not focus on COS-RD
913	2023	Development methodology, availability and implementation of core outcome sets in pediatric surgery	European Journal of Pediatric Surgery	10.1055/a-2196-1887	Researches that do not focus on COS-RD
914	2023	Development of a Bariatric Surgery Core Data Set for an International Registry	Obes Surg	10.1007/s11695-023-06545-y	Researches that do not focus on COS-RD
915	2015	The development of a colorectal cancer surgery core outcome set	TRIALS	10.1186/1745-6215-16-S1-P12	Researches that do not focus on COS-RD
916	2021	Development of a condition-specific patient-reported outcome measure for measuring symptoms and appearance in vascular malformations: the OVAMA questionnaire	Br J Dermatol	10.1111/bjd.20429	Researches that do not focus on COS-RD
917	2020	Development of a Consensus about Important Outcomes in Physiotherapy for Neck Pain - A Delphi Study	PHYSIOSCIENCE	10.1055/a-1110-2096	Researches that do not focus on COS-RD
918	2021	DEVELOPMENT OF A CORE DESCRIPTOR SET FOR PARASTOMAL HERNIA	Colorectal Disease	10.1111/codi.15866	Researches that do not focus on COS-RD
919	2022	Development of a core descriptor set for parastomal hernia: Results of a literature review	Colorectal Disease	10.1111/codi.16261	Researches that do not focus on COS-RD
920	2017	Development of a core domain set for managing hidradenitis suppurativa: Protocol for identification using an international IDEOM patient and provider combined Delphi survey	Journal of Evidence-Based Medicine	10.1111/jebm.12262	Researches that do not focus on COS-RD
921	2017	Development of a core domain set for managing hidradenitis suppurativa: Protocol for identification using an international patient and provider combined Delphi survey	Experimental Dermatology	10.1136/annrheumdis-2016-210901	Researches that do not focus on COS-RD
922	2021	Development of a core measurement set for research in degenerative cervical myelopathy: A study protocol (AO Spine RECODE-DCM CMS)	/	10.1101/2021.11.11.21266170	Researches that do not focus on COS-RD
923	2021	Development of a core outcome domain set for clinical research on capillary malformations (the COSCAM project)	Journal of the European Academy of Dermatology and Venereology	10.1111/jdv.17376	Researches that do not focus on COS-RD
924	2018	Development of a core outcome set (COS) and selecting outcome measurement instruments (OMIs) for non-valvular atrial fibrillation in traditional Chinese medicine clinical trials: study protocol	Trials	10.1186/s13063-018-2904-0	Researches that do not focus on COS-RD
925	2017	Development of a core outcome set (COS) for interventions for carers bereaved through advanced illness using consensus methodologies	Journal of Evidence-Based Medicine	10.1111/jebm.12262	Researches that do not focus on COS-RD
926	2021	Development of a core outcome set (COS) for studies relating to awareness and clinical management of reduced fetal movement: study protocol	Trials	10.1186/s13063-021-05839-9	Researches that do not focus on COS-RD
927	2016	Development of a core outcome set (COS) for studies relating to prescribing in care homes: The Care Homes Independent Pharmacist Prescriber Study (CHIPPS)	International Journal of Pharmacy Practice	10.1111/ijpp.12291/full	Researches that do not focus on COS-RD
928	2019	Development of a core outcome set and identification of outcome measurement tools for interventions after stillbirth	Journal of Evidence-Based Medicine	10.1111/jebm.12335	Researches that do not focus on COS-RD
929	2019	Development of a core outcome set and identification of outcome measurement tools to improve care and research after stillbirth - the iCHOOSE Study	BJOG-AN INTERNATIONAL JOURNAL OF OBSTETRICS AND GYNAECOLOGY	/	Researches that do not focus on COS-RD
930	2019	Development of a core outcome set and identification of outcome measurement tools to improve care and research after stillbirth: Ichoose study	Journal of Paediatrics and Child Health	10.1111/jpc.14407_2	Researches that do not focus on COS-RD
931	2022	Development of a core outcome set and identification of patient-reportable outcomes for primary brain tumour trials: protocol for the COBra study	BMJ Open	10.1136/bmjopen-2021-057712	Researches that do not focus on COS-RD
932	2019	Development of a Core Outcome Set and Minimum Reporting Set for intervention studies in growth restriction in the NEwbOrN (COSNEON): study protocol for a Delphi study	Trials	10.1186/s13063-019-3588-9	Researches that do not focus on COS-RD
933	2022	Development of a core outcome set and outcome definitions for studies on uterus-sparing treatments of adenomyosis (COSAR): an international multistakeholder-modified Delphi consensus study	Hum Reprod	10.1093/humrep/deac166	Researches that do not focus on COS-RD
934	2015	Development of a core outcome set based on Case Report Form (CRF) to assess laboratory biomarkers and clinical parameters in Onco-Hematology area	TRIALS	10.1186/1745-6215-16-S1-P23	Researches that do not focus on COS-RD
935	2018	Development of a core outcome set capturing key concepts relevant to safe and efficient evaluation of innovative invasive procedures	Clinical Trials	10.1177/1740774518790846	Researches that do not focus on COS-RD
936	2018	Development of a core outcome set capturing key concepts relevant to safe and efficient evaluation of innovative invasive procedures	QUALITY OF LIFE RESEARCH	/	Researches that do not focus on COS-RD
937	2019	Development of a core outcome set for acute uncomplicated appendicitis in children and young people	Journal of Evidence-Based Medicine	10.1111/jebm.12335	Researches that do not focus on COS-RD
938	2019	Development of a core outcome set for amblyopia, strabismus and ocular motility disorders: a review to identify outcome measures	BMC Ophthalmol	10.1186/s12886-019-1055-8	Researches that do not focus on COS-RD
939	2015	Development of a core outcome set for bariatric surgery: The bariact study	Obesity Surgery	10.1007/s11695-015-1750-3	Researches that do not focus on COS-RD
940	2022	Development of a core outcome set for basal cell carcinoma	J Am Acad Dermatol	10.1016/j.jaad.2022.04.059	Researches that do not focus on COS-RD
941	2019	Development of a core outcome set for behavioural weight management programmes for adults with overweight and obesity: protocol for obtaining expert consensus using Delphi methodology	BMJ Open	10.1136/bmjopen-2018-025193	Researches that do not focus on COS-RD
942	2022	Development of a core outcome set for cardio-oncology (COS-CO) to assess and monitor cancer patients at risk of or with cardiovascular diseases	EUROPEAN JOURNAL OF CARDIOVASCULAR NURSING	10.1093/eurjcn/zvac060.055	Researches that do not focus on COS-RD
943	2023	Development of a core outcome set for cardiovascular diabetology: a methodological framework	Front Endocrinol (Lausanne)	10.3389/fendo.2023.1271891	Researches that do not focus on COS-RD
944	2022	Development of a core outcome set for children aged 1-18 years with gastroesophageal reflux disease	Journal of Pediatric Gastroenterology and Nutrition	10.1097/MPG.0000000000003446	Researches that do not focus on COS-RD
945	2022	Development of a Core Outcome Set for Children Aged 1-18 Years with Gastroesophageal Reflux Disease	J Pediatr	10.1016/j.jpeds.2022.01.043	Researches that do not focus on COS-RD
946	2023	The development of a core outcome set for clinical effectiveness studies of bordered foam dressings in the treatment of complex wounds	J Tissue Viability	10.1016/j.jtv.2023.04.008	Researches that do not focus on COS-RD
947	2018	Development of a Core Outcome Set for Clinical Effectiveness Trials in Esophageal Cancer Resection Surgery	Ann Surg	10.1097/sla.0000000000002204	Researches that do not focus on COS-RD
948	2021	Development of a core outcome set for clinical studies of the invasive management of malignant pleural mesothelioma: The COSi-meso initiative	JOURNAL OF THORACIC ONCOLOGY	/	Researches that do not focus on COS-RD
949	2021	Development of a core outcome set for clinical trials aimed at improving antimicrobial stewardship in care homes	Antimicrob Resist Infect Control	10.1186/s13756-021-00925-8	Researches that do not focus on COS-RD
950	2017	Development of a core outcome set for clinical trials in basal cell carcinoma: study protocol for a systematic review of the literature and identification of a core outcome set using a Delphi survey	Trials	10.1186/s13063-017-2244-5	Researches that do not focus on COS-RD
951	2012	Development of a core outcome set for clinical trials in childhood asthma: a survey of clinicians, parents, and young people	Trials	10.1186/1745-6215-13-103	Researches that do not focus on COS-RD
952	2017	Development of a core outcome set for clinical trials in childhood constipation	Journal of Evidence-Based Medicine	10.1111/jebm.12262	Researches that do not focus on COS-RD
953	2017	DEVELOPMENT OF A CORE OUTCOME SET FOR CLINICAL TRIALS IN CHILDHOOD CONSTIPATION	GASTROENTEROLOGY	10.1016/S0016-5085(17)32603-3	Researches that do not focus on COS-RD
954	2017	Development of a core outcome set for clinical trials in childhood constipation: a study using a Delphi technique	BMJ Paediatr Open	10.1136/bmjpo-2017-000017	Researches that do not focus on COS-RD
955	2017	Development of a core outcome set for clinical trials in facial aging: study protocol for a systematic review of the literature and identification of a core outcome set using a Delphi survey	Trials	10.1186/s13063-017-2104-3	Researches that do not focus on COS-RD
956	2017	Development of a core outcome set for clinical trials in inflammatory bowel disease: study protocol for a systematic review of the literature and identification of a core outcome set using a Delphi survey	BMJ Open	10.1136/bmjopen-2017-016146	Researches that do not focus on COS-RD
957	2023	Development of a Core Outcome Set for Clinical Trials in Melasma	Journal of the American Academy of Dermatology	10.1016/j.jaad.2023.07.146	Researches that do not focus on COS-RD
958	2021	Development of a Core Outcome Set for Clinical Trials in Non-infectious Uveitis of the Posterior Segment	Ophthalmology	10.1016/j.ophtha.2021.01.022	Researches that do not focus on COS-RD
959	2016	Development of a core outcome set for clinical trials in rosacea: study protocol for a systematic review of the literature and identification of a core outcome set using a Delphi survey	Trials	10.1186/s13063-016-1554-3	Researches that do not focus on COS-RD
960	2017	Development of a core outcome set for clinical trials in squamous cell carcinoma: study protocol for a systematic review of the literature and identification of a core outcome set using a Delphi survey	Trials	10.1186/s13063-017-2069-2	Researches that do not focus on COS-RD
961	2016	Development of a core outcome set for clinical trials of medication review in multimorbid elderly with polypharmacy	European Geriatric Medicine	/	Researches that do not focus on COS-RD
962	2021	Development of a core outcome set for congenital pulmonary airway malformations: Study protocol of an international Delphi survey	BMJ Open	10.1136/bmjopen-2020-044544	Researches that do not focus on COS-RD
963	2021	Development of a core outcome set for cutaneous squamous cell carcinoma trials: identification of core domains and outcomes	Br J Dermatol	10.1111/bjd.19693	Researches that do not focus on COS-RD
964	2018	Development of a core outcome set for diabetes after pregnancy prevention interventions (COS-DAP): a study protocol	Trials	10.1186/s13063-018-3072-y	Researches that do not focus on COS-RD
965	2017	Development of a core outcome set for disease modification trials in mild to moderate dementia: A systematic review, patient and public consultation and consensus recommendations	Health Technology Assessment	10.3310/hta21260	Researches that do not focus on COS-RD
966	2024	Development of a Core Outcome Set for Dysphagia Interventions in Parkinson's disease (COS-DIP): study protocol	BMJ Open	10.1136/bmjopen-2023-076350	Researches that do not focus on COS-RD
967	2021	Development of a core outcome set for effectiveness studies of breech birth at term (Breech-COS): A systematic review on variations in outcome reporting	Eur J Obstet Gynecol Reprod Biol	10.1016/j.ejogrb.2021.06.021	Researches that do not focus on COS-RD
968	2022	Development of a core outcome set for effectiveness studies of breech birth at term (Breech-COS)—an international multi-stakeholder Delphi study: study protocol	Trials	10.1186/s13063-022-06136-9	Researches that do not focus on COS-RD
969	2017	Development of a core outcome set for effectiveness trials aimed at optimising prescribing in older adults in care homes	Trials	10.1186/s13063-017-1915-6	Researches that do not focus on COS-RD
970	2017	Development of a core outcome set for epilepsy in pregnancy (E-CORE): a national multi-stakeholder modified Delphi consensus study	Bjog	10.1111/1471-0528.14430	Researches that do not focus on COS-RD
971	2021	Development of a core outcome set for evaluative research into paediatric cerebral visual impairment (CVI), in the UK and Eire	BMJ Open	10.1136/bmjopen-2021-051014	Researches that do not focus on COS-RD
972	2020	Development of a Core outcome set for fetal Myelomeningocele (COSMiC): study protocol	Trials	10.1186/s13063-020-04668-6	Researches that do not focus on COS-RD
973	2022	Development of a core outcome set for general intensive care unit patients-A protocol	Acta Anaesthesiol Scand	10.1111/aas.14024	Researches that do not focus on COS-RD
974	2022	Development of a core outcome set for general intensive care unit patients-Need for a broader context?	Acta Anaesthesiol Scand	10.1111/aas.14031	Researches that do not focus on COS-RD
975	2022	Development of a core outcome set for general intensive care unit patients-Need for a broader context-Author's reply	Acta Anaesthesiol Scand	10.1111/aas.14030	Researches that do not focus on COS-RD
976	2021	Development of a core outcome set for groin hernia trials: a study protocol	Dan Med J	/	Researches that do not focus on COS-RD
977	2015	Development of a core outcome set for heavy menstrual bleeding	Gynecological Surgery	10.1007/s10397-015-0918-0	Researches that do not focus on COS-RD
978	2022	Development of a core outcome set for hypertensive intracerebral hemorrhage in clinical trials of traditional Chinese medicine: a study protocol	Trials	10.1186/s13063-022-06801-z	Researches that do not focus on COS-RD
979	2021	Development of a core outcome set for idiopathic clubfoot management	Bone Jt Open	10.1302/2633-1462.24.Bjo-2020-0202.R1	Researches that do not focus on COS-RD
980	2018	Development of a core outcome set for immunomodulation in pregnancy (COSIMPREG): a protocol for a systematic review and Delphi study	BMJ Open	10.1136/bmjopen-2018-021619	Researches that do not focus on COS-RD
981	2016	Development of a core outcome set for infant colic	Journal of Pediatric Gastroenterology and Nutrition	10.1097/01.mpg.0000484500.48517.e7	Researches that do not focus on COS-RD
982	2017	DEVELOPMENT OF A CORE OUTCOME SET FOR INFANT COLIC	GASTROENTEROLOGY	10.1016/S0016-5085(17)32604-5	Researches that do not focus on COS-RD
983	2018	DEVELOPMENT OF A CORE OUTCOME SET FOR INFANT GASTROESOPHAGEAL REFLUX DISEASE	Gastroenterology	10.1016/S0016-5085(18)32072-9	Researches that do not focus on COS-RD
984	2019	Development of a Core Outcome Set for Infant Gastroesophageal Reflux Disease	J Pediatr Gastroenterol Nutr	10.1097/mpg.0000000000002245	Researches that do not focus on COS-RD
985	2022	Development of a core outcome set for informed consent for therapy: An international key stakeholder consensus study	BMC Med Ethics	10.1186/s12910-022-00820-w	Researches that do not focus on COS-RD
986	2018	Development of a core outcome set for interventions after stillbirth	International Journal of Gynecology and Obstetrics	10.1002/ijgo.12582	Researches that do not focus on COS-RD
987	2021	Development of a core outcome set for interventions to prevent stillbirth	Aust N Z J Obstet Gynaecol	10.1111/ajo.13369	Researches that do not focus on COS-RD
988	2022	Development of a core outcome set for lateral elbow tendinopathy (COS-LET) using best available evidence and an international consensus process	Br J Sports Med	10.1136/bjsports-2021-105044	Researches that do not focus on COS-RD
989	2020	Development of a core outcome set for lower limb orthopaedic surgical interventions in ambulant children and young people with cerebral palsy: a study protocol	BMJ Open	10.1136/bmjopen-2019-034744	Researches that do not focus on COS-RD
990	2021	Development of a core outcome set for lower limb surgical interventions in ambulant children with cerebral palsy	Developmental Medicine and Child Neurology	10.1111/dmcn.14749	Researches that do not focus on COS-RD
991	2017	Development of a core outcome set for medication review in older patients with multimorbidity and polypharmacy: a study protocol	Clin Interv Aging	10.2147/cia.S135481	Researches that do not focus on COS-RD
992	2019	The development of a Core Outcome Set for medicines management interventions for people with dementia in primary care	Age Ageing	10.1093/ageing/afy172	Researches that do not focus on COS-RD
993	2016	The development of a core outcome set for medicines management interventions in people with dementia	International Journal of Pharmacy Practice	10.1111/ijpp.12289/full	Researches that do not focus on COS-RD
994	2023	Development of a core outcome set for mucopolysaccharidoses (MPS) in children: Results from Delphi surveys and a consensus workshop	MOLECULAR GENETICS AND METABOLISM	10.1016/j.ymgme.2022.107154	Researches that do not focus on COS-RD
995	2022	Development of a core outcome set for multimorbidity trials in low/middle-income countries (COSMOS): study protocol	BMJ Open	10.1136/bmjopen-2021-051810	Researches that do not focus on COS-RD
996	2020	Development of a core outcome set for myelodysplastic syndromes - a Delphi study from the EUMDS Registry Group	Br J Haematol	10.1111/bjh.16654	Researches that do not focus on COS-RD
997	2019	Development of a core outcome set for myocardial infarction in clinical trials of traditional Chinese medicine: a study protocol	BMJ Open	10.1136/bmjopen-2019-032256	Researches that do not focus on COS-RD
998	2023	DEVELOPMENT OF A CORE OUTCOME SET FOR NUTRITIONAL INTERVENTION STUDIES IN OLDER ADULTS WITH MALNUTRITION AND THOSE AT RISK	Age and Ageing	10.1093/ageing/afac322.062	Researches that do not focus on COS-RD
999	2023	Development of a core outcome set for open lower limb fracture	Bone Joint Res	10.1302/2046-3758.124.Bjr-2022-0164.R2	Researches that do not focus on COS-RD
1000	2020	Development of a core outcome set for oral health services research involving dependent older adults (DECADE): a study protocol	Trials	10.1186/s13063-020-04531-8	Researches that do not focus on COS-RD
1001	2017	Development of a core outcome set for orthodontic trials using a mixed-methods approach: protocol for a multicentre study	Trials	10.1186/s13063-017-2098-x	Researches that do not focus on COS-RD
1002	2022	Development of a core outcome set for paediatric cerebral visual impairment	Developmental Medicine and Child Neurology	10.1111/dmcn.15161	Researches that do not focus on COS-RD
1003	2023	Development of a Core Outcome Set for Patient Safety in Perioperative Care: Insights from the SAFEST Project	EUROPEAN JOURNAL OF PUBLIC HEALTH	/	Researches that do not focus on COS-RD
1004	2022	DEVELOPMENT OF A CORE OUTCOME SET FOR PATIENTS WITH INFLAMMATORY BOWEL DISEASE THROUGH AN INTERNATIONAL MULTISTAKEHOLDER DELPHI EXERCISE	United European Gastroenterology Journal	10.1002/ueg2.12294	Researches that do not focus on COS-RD
1005	2023	Development of a Core Outcome Set for Pediatric Chronic Intestinal Failure	TRANSPLANTATION	10.1097/01.tp.0000945488.81936.0f	Researches that do not focus on COS-RD
1006	2023	Development of a core outcome set for pediatric chronic intestinal failure	JPEN J Parenter Enteral Nutr	10.1002/jpen.2468	Researches that do not focus on COS-RD
1007	2020	Development of a core outcome set for pediatric critical care outcomes research	Contemp Clin Trials	10.1016/j.cct.2020.105968	Researches that do not focus on COS-RD
1008	2021	Development of a core outcome set for pediatric critical care research: An international, modified delphi consensus study	Pediatric Critical Care Medicine	10.1097/01.pcc.0000738260.63153.61	Researches that do not focus on COS-RD
1009	2023	DEVELOPMENT OF A CORE OUTCOME SET FOR PROVOKED VESTIBULODYNIA	JOURNAL OF SEXUAL MEDICINE	/	Researches that do not focus on COS-RD
1010	2023	Development of a core outcome set for quality of life for adults with drug-resistant epilepsy: A multistakeholder Delphi consensus study	Epilepsia	10.1111/epi.17461	Researches that do not focus on COS-RD
1011	2023	Development of a Core Outcome Set for Randomised Controlled Trials of Nursing Education: A Methodological Framework	JOURNAL OF NURSING MANAGEMENT	10.1155/2023/2107989	Researches that do not focus on COS-RD
1012	2023	Development of a Core Outcome Set for Real-world Data in Inflammatory Bowel Disease: A European Crohn's and Colitis Organisation [ECCO] Position Paper	J Crohns Colitis	10.1093/ecco-jcc/jjac136	Researches that do not focus on COS-RD
1013	2014	Development of a core outcome set for reconstructive breast surgery: The bravo (breast reconstruction and valid outcomes) study	European Journal of Surgical Oncology	10.1016/j.ejso.2014.02.081	Researches that do not focus on COS-RD
1014	2017	The development of a core outcome set for reporting the impact of public and patient involvement (PPI) in cancer clinical research	Journal of Evidence-Based Medicine	10.1111/jebm.12262	Researches that do not focus on COS-RD
1015	2015	Development of a core outcome set for research and audit studies in reconstructive breast surgery	Br J Surg	10.1002/bjs.9883	Researches that do not focus on COS-RD
1016	2018	Development of a Core Outcome Set for research on critically ill obstetric patients: A study protocol	Obstet Med	10.1177/1753495x18772996	Researches that do not focus on COS-RD
1017	2022	Development of a core outcome set for school-based intervention studies on preventing childhood overweight and obesity: study protocol	BMJ Open	10.1136/bmjopen-2021-051726	Researches that do not focus on COS-RD
1018	2023	Development of a core outcome set for stillbirth care research	BJOG-AN INTERNATIONAL JOURNAL OF OBSTETRICS AND GYNAECOLOGY	/	Researches that do not focus on COS-RD
1019	2019	Development of a Core Outcome Set for studies evaluating the effects of anaesthesia on perioperative morbidity and mortality following hip fracture surgery	Br J Anaesth	10.1016/j.bja.2018.08.017	Researches that do not focus on COS-RD
1020	2018	Development of a Core Outcome Set for studies evaluating the effects of anaesthesia on perioperative morbidity and mortality within the hip fracture population	BRITISH JOURNAL OF ANAESTHESIA	10.1016/j.bja.2017.11.056	Researches that do not focus on COS-RD
1021	2017	Development of a core outcome set for studies involving patients undergoing major lower limb amputation for peripheral arterial disease: study protocol for a systematic review and identification of a core outcome set using a Delphi survey	Trials	10.1186/s13063-017-2358-9	Researches that do not focus on COS-RD
1022	2017	Development of a core outcome set for studies of pregnant women requiring mechanical ventilation	Journal of Evidence-Based Medicine	10.1111/jebm.12262	Researches that do not focus on COS-RD
1023	2023	The development of a core outcome set for studies of pregnant women with multimorbidity	BMC Med	10.1186/s12916-023-03013-3	Researches that do not focus on COS-RD
1024	2020	Development of a Core Outcome Set for Studies on Cardiac Disease in Pregnancy (COSCarP): a study protocol	Trials	10.1186/s13063-020-04233-1	Researches that do not focus on COS-RD
1025	2018	Development of a Core Outcome Set for Studies on Obesity in Pregnant Patients (COSSOPP): a study protocol	Trials	10.1186/s13063-018-3029-1	Researches that do not focus on COS-RD
1026	2019	Development of a core outcome set for studies on obesity in pregnant patients (COSSOPP): A study protocol	Journal of Evidence-Based Medicine	10.1111/jebm.12335	Researches that do not focus on COS-RD
1027	2020	Development of a core outcome set for studies on prevention and management of pregnancy-associated venous thromboembolism (COSPVenTE): a study protocol	BMJ Open	10.1136/bmjopen-2019-034017	Researches that do not focus on COS-RD
1028	2021	Development of a Core Outcome Set for the Benefits and Adverse Events of Acute Heart Failure in Clinical Trials of Traditional Chinese Medicine and Western Medicine: A Study Protocol	Front Med (Lausanne)	10.3389/fmed.2021.677068	Researches that do not focus on COS-RD
1029	2023	DEVELOPMENT OF A CORE OUTCOME SET FOR THE EVALUATION OF INTERVENTIONS TO ENHANCE PROXY CONSENT DECISIONS ON BEHALF OF ADULTS WHO LACK CAPACITY TO CONSENT: A MIXED-METHODS STUDY (CONSIDER STUDY)	Clinical Trials	10.1177/17407745221132063	Researches that do not focus on COS-RD
1030	2022	Development of a core outcome set for the orthopaedic management of spinal dysraphism : a study protocol	Bone Jt Open	10.1302/2633-1462.31.Bjo-2021-0157.R1	Researches that do not focus on COS-RD
1031	2021	Development of a core outcome set for the research and assessment of inoperable malignant bowel obstruction	Palliative Medicine	10.1177/02692163211035909	Researches that do not focus on COS-RD
1032	2023	Development of a Core Outcome Set for the research and assessment of inoperable malignant bowel obstruction	PLoS One	10.1371/journal.pone.0289501	Researches that do not focus on COS-RD
1033	2018	Development of a core outcome set for therapeutic clinical trials enrolling dogs with atopic dermatitis (COSCAD'18)	BMC Vet Res	10.1186/s12917-018-1569-y	Researches that do not focus on COS-RD
1034	2021	Development of a core outcome set for therapeutic studies in eosinophilic esophagitis (COREOS)	Swiss Medical Weekly	/	Researches that do not focus on COS-RD
1035	2022	Development of a core outcome set for therapeutic studies in eosinophilic esophagitis (COREOS)	J Allergy Clin Immunol	10.1016/j.jaci.2021.07.001	Researches that do not focus on COS-RD
1036	2021	Development of a Core Outcome Set for Therapeutic Studies in Eosinophilic Esophagitis (COREOS): An International Multidisciplinary Consensus	Gastroenterology	10.1053/j.gastro.2021.04.080	Researches that do not focus on COS-RD
1037	2019	Development of a core outcome set for traumatic brachial plexus injuries (COMBINE): study protocol	BMJ Open	10.1136/bmjopen-2019-030146	Researches that do not focus on COS-RD
1038	2023	Development of a core outcome set for traumatic brachial plexus injury	J Hand Surg Eur Vol: 17531934231212973	/	Researches that do not focus on COS-RD
1039	2023	Development of a Core Outcome Set for Treatment of Rosacea	JOURNAL OF THE AMERICAN ACADEMY OF DERMATOLOGY	/	Researches that do not focus on COS-RD
1040	2018	Development of a core outcome set for trials on induction of labour: an international multistakeholder Delphi study	Bjog	10.1111/1471-0528.15397	Researches that do not focus on COS-RD
1041	2023	Development of a Core Outcome Set for Trigeminal Neuralgia for use in clinical trials	CEPHALALGIA	/	Researches that do not focus on COS-RD
1042	2023	DEVELOPMENT OF A CORE OUTCOME SET FOR USE IN ADULT PRIMARY GLIOMA PHASE III INTERVENTIONAL TRIALS - A MIXED METHODS STUDY	Neuro-Oncology	10.1093/neuonc/noad137.189	Researches that do not focus on COS-RD
1043	2023	Development of a core outcome set for use in adult primary glioma phase III interventional trials: A mixed methods study	Neurooncol Adv	10.1093/noajnl/vdad096	Researches that do not focus on COS-RD
1044	2020	Development of a core outcome set for use in community-based bipolar trials-A qualitative study and modified Delphi	PLoS One	10.1371/journal.pone.0240518	Researches that do not focus on COS-RD
1045	2016	Development of a core outcome set for use in determining the overall success of gastroschisis treatment	Trials	10.1186/s13063-016-1453-7	Researches that do not focus on COS-RD
1046	2018	Development of a core outcome set for use in interventions aimed at improving appropriate polypharmacy in older people in primary care	International Journal of Pharmacy Practice	10.1111/ijpp.2018.26.issue-S1	Researches that do not focus on COS-RD
1047	2020	Development of a core outcome set for use in routine orthodontic clinical trials	Am J Orthod Dentofacial Orthop	10.1016/j.ajodo.2020.05.010	Researches that do not focus on COS-RD
1048	2023	Development of a Core Outcome Set for users and funders of lower-limb prosthetic interventions (PI-COS): a step to inform the benefits measured in prosthetic health economic evaluations	Disabil Rehabil: 1-13	/	Researches that do not focus on COS-RD
1049	2021	Development of a core outcome set for venous leg ulceration (CoreVen) research evaluations (protocol)	J Tissue Viability	10.1016/j.jtv.2021.03.005	Researches that do not focus on COS-RD
1050	2023	Development of a core outcome set for ventilation trials in neurocritical care patients with acute brain injury: protocol for a Delphi consensus study of international stakeholders	BMJ Open	10.1136/bmjopen-2023-074617	Researches that do not focus on COS-RD
1051	2022	Development of a core outcome set in the clinical trials of traditional Chinese medicine for diabetic foot: A study protocol	Front Med (Lausanne)	10.3389/fmed.2022.1025833	Researches that do not focus on COS-RD
1052	2022	Development of a Core Outcome Set in the Clinical Trials of Traditional Chinese Medicine for Stroke: A Study Protocol	Front Med (Lausanne)	10.3389/fmed.2022.753138	Researches that do not focus on COS-RD
1053	2022	Development of a core outcome set on traditional Chinese medicine (COS-TCM) for rheumatic heart disease (RHD): study protocol	/	10.1101/2022.01.19.22269522	Researches that do not focus on COS-RD
1054	2022	Development of a core outcome set on Traditional Chinese Medicine and Western Medicine for rheumatic heart disease: a study protocol	BMJ Open	10.1136/bmjopen-2022-062497	Researches that do not focus on COS-RD
1055	2017	Development of a core outcome set to determine the overall treatment success of acute uncomplicated appendicitis in children: a study protocol	BMJ Paediatr Open	10.1136/bmjpo-2017-000151	Researches that do not focus on COS-RD
1056	2018	Development of a core outcome set to evaluate physical activity interventions for people living with dementia	INTERNATIONAL JOURNAL OF THERAPY AND REHABILITATION	10.12968/ijtr.2018.25.7.346	Researches that do not focus on COS-RD
1057	2015	Development of a core outcome set to update the existing set of outcome domains for low back pain	European Spine Journal	10.1007/s00586-015-4131-7	Researches that do not focus on COS-RD
1058	2020	Development of a core outcome set to use in the research and assessment of malignant bowel obstruction: protocol for the RAMBO study	BMJ Open	10.1136/bmjopen-2020-039154	Researches that do not focus on COS-RD
1059	2022	The development of a core outcomes set for self-management interventions for patients living with obesity	Clin Obes	10.1111/cob.12489	Researches that do not focus on COS-RD
1060	2017	Development of a core set of outcome measures for OAB treatment	Int Urogynecol J	10.1007/s00192-017-3481-6	Researches that do not focus on COS-RD
1061	2019	Development of a core set of outcomes for exercise and physical activity schemes	Physiotherapy (United Kingdom)	10.1016/j.physio.2018.11.264	Researches that do not focus on COS-RD
1062	2015	Development of a core set of outcomes in children with severe neurodisability and feeding tune dependency: A systematic review	Trials	/	Researches that do not focus on COS-RD
1063	2020	Development of a Core Set of Patient-Reported Outcomes for Population-Based Cancer Survivorship Research: Protocol for an Australian Consensus Study	JMIR Res Protoc	10.2196/14544	Researches that do not focus on COS-RD
1064	2019	Development of a Core-Outcome-Set for Studies on Hand Eczema	JOURNAL DER DEUTSCHEN DERMATOLOGISCHEN GESELLSCHAFT	/	Researches that do not focus on COS-RD
1065	2022	The development of a cryptoglandular anal fistula core outcome set (AFCOS)	Colorectal Disease	10.1111/codi.16049	Researches that do not focus on COS-RD
1066	2021	THE DEVELOPMENT OF A CRYPTOGLANDULAR ANAL FISTULA CORE OUTCOME SET (AFCOS)	Colorectal Disease	10.1111/codi.15852	Researches that do not focus on COS-RD
1067	2020	The development of a cryptoglandular Anal Fistula Core Outcome Set (AFCOS): an international Delphi study protocol	United European Gastroenterol J	10.1177/2050640620907570	Researches that do not focus on COS-RD
1068	2021	Development of a Deep Learning Algorithm for the Histopathologic Diagnosis and Gleason Grading of Prostate Cancer Biopsies: a Pilot Study	European urology focus	10.1016/j.euf.2019.11.003	Researches that do not focus on COS-RD
1069	2021	The development of a faecal incontinence core outcome set: an international Delphi study protocol	Int J Colorectal Dis	10.1007/s00384-021-03865-2	Researches that do not focus on COS-RD
1070	2019	Development of a gastroschisis core outcome set	Arch Dis Child Fetal Neonatal Ed	10.1136/archdischild-2017-314560	Researches that do not focus on COS-RD
1071	2018	Development of a hand eczema core outcome set (HECOS)-systematic review of the literature	Dermatologie in Beruf und Umwelt	10.5414/DBX00315	Researches that do not focus on COS-RD
1072	2022	Development of a harmonised core outcome set for more personalised care of patients with diabetes: results of a multi-country Delphi study	WIENER KLINISCHE WOCHENSCHRIFT	/	Researches that do not focus on COS-RD
1073	2020	Development of a manual to guide care for people with incontinence to prevent or treat incontinence associated dermatitis (sore skin), part 3	https://trialsearchwhoint/Trial2aspx?TrialID=ISRCTN70866724	/	Researches that do not focus on COS-RD
1074	2022	DEVELOPMENT OF A NATIONAL FRAMEWORK FOR CLINICS TO TREAT COMPLICATIONS RELATED TO EXCESS WEIGHT (CEW)	Archives of Disease in Childhood	10.1136/archdischild-2022-rcpch.554	Researches that do not focus on COS-RD
1075	2022	Development of a Nationally Agreed Core Clinical Dataset for Childhood Onset Uveitis	Front Pediatr	10.3389/fped.2022.881398	Researches that do not focus on COS-RD
1076	2022	Development of a patient-centered core outcome set for metastatic breast cancer	Annals of Oncology	10.1016/j.annonc.2022.03.206	Researches that do not focus on COS-RD
1077	2022	Development of a Patient-Reported Outcome Measure (PROM) to Fully Report a Proposed Core Outcome Set	VALUE IN HEALTH	/	Researches that do not focus on COS-RD
1078	2021	Development of a Recovery Oriented Treatment for Post-Acute Suicidal Episode (PASE) Veterans	https://clinicaltrialsgov/show/NCT04731519	/	Researches that do not focus on COS-RD
1079	2017	Development of a set of core outcome measures for vascular malformations (OVAMA project): An international e-Delphi consensus study	Journal of Evidence-Based Medicine	10.1111/jebm.12262	Researches that do not focus on COS-RD
1080	2018	Development of a standardised set of metrics for monitoring site performance in multicentre randomised trials: a Delphi study	Trials	10.1186/s13063-018-2940-9	Researches that do not focus on COS-RD
1081	2022	Development of a web-based platform for the semistructured record of the psychiatric interview during clinical practice: an opportunity to impact research and improve health care	European Psychiatry	10.1192/j.eurpsy.2022.1954	Researches that do not focus on COS-RD
1082	2021	Development of a working core outcome set for cutaneous lupus erythematosus: a practical approach to an urgent unmet need	Lupus Sci Med	10.1136/lupus-2021-000529	Researches that do not focus on COS-RD
1083	2017	The development of an adolescent spine deformity surgery core outcome set for the nordic spine registries: A project supported by the aospine knowledge forum deformity	Global Spine Journal	10.1177/2192568217708577	Researches that do not focus on COS-RD
1084	2016	Development of an ICU-specific questionnaire for patient-reported outcome measures	Intensive care medicine experimental	10.1186/s40635-016-0098-x	Researches that do not focus on COS-RD
1085	2017	Development of an infant feeding core outcome set for childhood obesity interventions: study protocol	Trials	10.1186/s13063-017-2180-4	Researches that do not focus on COS-RD
1086	2021	Development of an international core domain set for medium, large and giant congenital melanocytic naevi as a first step towards a core outcome set for clinical practice and research	Br J Dermatol	10.1111/bjd.19694	Researches that do not focus on COS-RD
1087	2020	Development of an international Core Outcome Set (COS) for best care for the dying person: study protocol	BMC Palliat Care	10.1186/s12904-020-00654-6	Researches that do not focus on COS-RD
1088	2018	Development of an international core outcome set for peripheral vascular malformations: the OVAMA project	Br J Dermatol	10.1111/bjd.16029	Researches that do not focus on COS-RD
1089	2023	Development of an international core outcome set for treatment trials in necrotizing enterocolitis-a study protocol	Trials	10.1186/s13063-023-07413-x	Researches that do not focus on COS-RD
1090	2023	Development of an international core outcome set for treatment trials in paediatric inguinal hernia: protocol for a three-phase study including a systematic review and Delphi survey	BMJ Open	10.1136/bmjopen-2023-077452	Researches that do not focus on COS-RD
1091	2015	Development of an internationally agreed minimal dataset for juvenile dermatomyositis (JDM) for clinical and research use	Trials	10.1186/s13063-015-0784-0	Researches that do not focus on COS-RD
1092	2020	Development of CARRA consensus treatment plans for severe ANCA-associated vasculitis-final CARRA-wide consensus	Arthritis & rheumatology	10.1002/art.41304	Researches that do not focus on COS-RD
1093	2015	Development of core outcome set for pediatric health conditions: a systematic review	TRIALS	10.1186/1745-6215-16-S1-P25	Researches that do not focus on COS-RD
1094	2021	The development of core outcome sets and common data elements in clinical neurosciences: A scoping review	BJS Open	10.1093/bjsopen/zrab032.120	Researches that do not focus on COS-RD
1095	2021	The Development of Core Outcome Sets and Common Data Elements in Clinical Neurosciences: A Scoping Review	BRITISH JOURNAL OF SURGERY	/	Researches that do not focus on COS-RD
1096	2022	Development of core outcome sets and core outcome measures for central visual impairment, visual field loss and ocular motility disorders due to stroke: a Delphi and consensus study	BMJ Open	10.1136/bmjopen-2021-056792	Researches that do not focus on COS-RD
1097	2023	Development of core outcome sets for both research and care	Acta Obstet Gynecol Scand	10.1111/aogs.14586	Researches that do not focus on COS-RD
1098	2022	Development of core outcome sets for clinical trials in temporomandibular disorders: A study protocol	PLoS ONE	10.1371/journal.pone.0267722	Researches that do not focus on COS-RD
1099	2017	Development of core outcome sets for effectiveness trials of interventions to prevent and/or treat delirium (Del-COrS): study protocol	BMJ Open	10.1136/bmjopen-2017-016371	Researches that do not focus on COS-RD
1100	2022	Development of 'Core Outcome Sets' for Meningioma in Clinical Studies (The COSMIC Project): protocol for two systematic literature reviews, eDelphi surveys and online consensus meetings	BMJ Open	10.1136/bmjopen-2021-057384	Researches that do not focus on COS-RD
1101	2021	DEVELOPMENT OF 'CORE OUTCOME SETS' FOR MENINGIOMA IN CLINICAL STUDIES: THE COSMIC PROJECT	NEURO-ONCOLOGY	/	Researches that do not focus on COS-RD
1102	2019	Development of Core Outcome Sets for Patients Undergoing Major Lower Limb Amputation for Complications of Peripheral Vascular Disease	European Journal of Vascular and Endovascular Surgery	10.1016/j.ejvs.2019.09.043	Researches that do not focus on COS-RD
1103	2020	Development of Core Outcome Sets for People Undergoing Major Lower Limb Amputation for Complications of Peripheral Vascular Disease	Eur J Vasc Endovasc Surg	10.1016/j.ejvs.2020.06.021	Researches that do not focus on COS-RD
1104	2024	Development of core outcome sets for studies relating to awareness and clinical management of reduced fetal movement	Bjog	10.1111/1471-0528.17589	Researches that do not focus on COS-RD
1105	2023	Development of Core Outcome Sets for trials on the management of Atrial fiBrillAtion in Critically Unwell patientS (COS-ABACUS): a protocol	BMJ Open	10.1136/bmjopen-2022-067257	Researches that do not focus on COS-RD
1106	2019	Development of core outcome sets for vision screening and assessment in stroke: a Delphi and consensus study	BMJ Open	10.1136/bmjopen-2019-029578	Researches that do not focus on COS-RD
1107	2016	Development of core outcome sets in hidradenitis suppurativa: systematic review of outcome measure instruments to inform the process	Br J Dermatol	10.1111/bjd.14475	Researches that do not focus on COS-RD
1108	2023	Development of core outcome sets of Food for Special Medical Purposes designed for type 2 diabetes mellitus: a study protocol	Trials	10.1186/s13063-023-07214-2	Researches that do not focus on COS-RD
1109	2023	Development of CORE-CM core outcome domain sets for trials of Chinese medicine for lumbar spinal stenosis	BMJ Open	10.1136/bmjopen-2023-075856	Researches that do not focus on COS-RD
1110	2018	Development of outcome criteria to measure effectiveness of antiepileptic therapy in children	Epilepsy Behav	10.1016/j.yebeh.2017.12.011	Researches that do not focus on COS-RD
1111	2018	Development of Recommendations for a Core Outcome Set for Clinical Trials of Physical Rehabilitation in Adults Across the Continuum of Solid Organ Transplantation: a Canadian Delphi Consensus Study	TRANSPLANTATION	10.1097/01.tp.0000543579.46110.d2	Researches that do not focus on COS-RD
1112	2019	Development of reporting guidance and core outcome sets for seamless, standardised evaluation of innovative surgical procedures and devices: a study protocol for content generation and a Delphi consensus process (COHESIVE study)	BMJ Open	10.1136/bmjopen-2019-029574	Researches that do not focus on COS-RD
1113	2024	Development of the Core Outcome Set for Psychiatric Pharmacists	JOURNAL OF THE AMERICAN COLLEGE OF CLINICAL PHARMACY	10.1002/jac5.1917	Researches that do not focus on COS-RD
1114	2021	Development of the CORE-Kids core set of outcome domains for studies of childhood limb fractures	Bone Joint J	10.1302/0301-620x.103b.Bjj-2020-2321.R2	Researches that do not focus on COS-RD
1115	2022	Development of the International Cardiac Rehabilitation Registry Including Variable Selection and Definition Process	Glob Heart	10.5334/gh.1091	Researches that do not focus on COS-RD
1116	2022	Development of the Korean Medicine Core Outcome Set for Primary Dysmenorrhea (COS-PD-KM) for Herbal Medicine Treatment of Primary Dysmenorrhea in Primary Clinics	Int J Environ Res Public Health	10.3390/ijerph192215321	Researches that do not focus on COS-RD
1117	2022	Development of the Korean Medicine Core Outcome Set for Stroke Sequelae: Herbal Medicine Treatment of Elderly Patients With Stroke Sequelae in Primary Clinics	Front Pharmacol	10.3389/fphar.2022.868662	Researches that do not focus on COS-RD
1118	2015	Development of the Sjögren's Syndrome Responder Index, a data-driven composite endpoint for assessing treatment efficacy	Rheumatology (Oxford, England)	10.1093/rheumatology/kev114	Researches that do not focus on COS-RD
1119	2023	Developmental Intervention for Hospitalized Newborns With Congenital Heart Disease	https://clinicaltrialsgov/show/NCT05885113	/	Researches that do not focus on COS-RD
1120	2020	Diabetes after pregnancy prevention trials: Systematic review for core outcome set development	Matern Child Nutr	10.1111/mcn.12947	Researches that do not focus on COS-RD
1121	2014	Diabetes educatie en zelfmanagement ter verbetering van empowerment bij diabetes type 2 patiënten	https://trialsearchwhoint/Trial2aspx?TrialID=NTR4693	/	Researches that do not focus on COS-RD
1122	2021	Diagnostic Accuracy of Microultrasound in Patients with a Suspicion of Prostate Cancer at Magnetic Resonance Imaging: a Single-institutional Prospective Study	European urology focus	10.1016/j.euf.2020.09.013	Researches that do not focus on COS-RD
1123	2021	Diagnostic Accuracy of Single-plane Biparametric and Multiparametric Magnetic Resonance Imaging in Prostate Cancer: a Randomized Noninferiority Trial in Biopsy-naïve Men	European urology oncology	10.1016/j.euo.2021.03.007	Researches that do not focus on COS-RD
1124	2022	Diagnostic and prognostic factors in patients with prostate cancer: a systematic review	BMJ Open	10.1136/bmjopen-2021-058267	Researches that do not focus on COS-RD
1125	2021	The diagnostic and triage accuracy of digital and online symptom checker tools: a systematic review	/	10.1101/2021.12.21.21268167	Researches that do not focus on COS-RD
1126	2020	Did Osteoblastic Cell Therapy Improve the Prognosis of Pre-fracture Osteonecrosis of the Femoral Head? A Randomized, Controlled Trial	Clinical orthopaedics and related research	10.1097/CORR.0000000000001107	Researches that do not focus on COS-RD
1127	2019	Diet and physical activity in pregnancy and offspring's cardiovascular health: a systematic review	J Dev Orig Health Dis	10.1017/s204017441800082x	Researches that do not focus on COS-RD
1128	2015	Differences in quality of life outcomes among depressed spinal cord injury trial participants	Archives of physical medicine and rehabilitation	10.1016/j.apmr.2014.09.036	Researches that do not focus on COS-RD
1129	2013	Different exercise training interventions and drop-landing biomechanics in high school female athletes	Journal of athletic training	10.4085/1062-6050-48.4.06	Researches that do not focus on COS-RD
1130	2019	A Digital Feedback System to Support Implementation of Measurement-Based Care by School-Based Mental Health Clinicians	Journal of clinical child and adolescent psychology	10.1080/15374416.2017.1280808	Researches that do not focus on COS-RD
1131	2021	Digital Individualized and Collaborative Treatment of T2D in General Practice Based on Decision Aid	https://clinicaltrialsgov/show/NCT04880005	/	Researches that do not focus on COS-RD
1132	2022	Digital support for young people with their mood and wellbeing	https://trialsearchwhoint/Trial2aspx?TrialID=ISRCTN12437531	/	Researches that do not focus on COS-RD
1133	2017	Dimensions of tinnitus-related complaints reported by patients and their significant others: A systematic review	Journal of Evidence-Based Medicine	10.1111/jebm.12262	Researches that do not focus on COS-RD
1134	2012	The Direct Benefit of Neuropsychological Assessment with Feedback in Multiple Sclerosis	https://trialsearchwhoint/Trial2aspx?TrialID=ACTRN12612000161820	/	Researches that do not focus on COS-RD
1135	2023	DISAGREEMENT BETWEEN PATIENT AND PHYSICIAN GLOBAL ASSESSMENT OVER TIME IN PSORIATIC ARTHRITIS: INSIGHT INTO TREATMENT PRIORITIES	Annals of the rheumatic diseases	10.1136/annrheumdis-2023-eular.464	Researches that do not focus on COS-RD
1136	2018	Disambiguating pharmacological mechanisms from placebo in neuropathic pain using functional neuroimaging	British journal of anaesthesia	10.1016/j.bja.2017.11.064	Researches that do not focus on COS-RD
1137	2019	Discerning and promoting patient-important outcomes in the development of a core outcome set: Examples from coreHEM and coreNASH	Journal of Evidence-Based Medicine	10.1111/jebm.12335	Researches that do not focus on COS-RD
1138	2020	Discharge Information and Support for Patients Discharged from the Emergency Department: results from a Randomized Controlled Trial	Journal of general internal medicine	10.1007/s11606-019-05319-6	Researches that do not focus on COS-RD
1139	2018	Discourse measurement in aphasia research: have we reached the tipping point?	APHASIOLOGY	10.1080/02687038.2017.1398803	Researches that do not focus on COS-RD
1140	2018	Discourse measurement in aphasia research: have we reached the tipping point? A core outcome set … or greater standardisation of discourse measures?	Aphasiology	10.1080/02687038.2017.1398811	Researches that do not focus on COS-RD
1141	2020	Discriminative validity of the Core outcome set functional independence in a population of older adults	BMC Geriatr	10.1186/s12877-020-01705-6	Researches that do not focus on COS-RD
1142	2022	Dissemination and Implementation of a Videoconference Antimicrobial Stewardship Team	https://clinicaltrialsgov/show/NCT05319561	/	Researches that do not focus on COS-RD
1143	2019	Distinctive challenges of patient and public involvement in core outcome set development: Qualitative study	Journal of Evidence-Based Medicine	10.1111/jebm.12336	Researches that do not focus on COS-RD
1144	2019	Do core outcome sets developed for phase 3/4 effectiveness trials translate to pre-clinical research?	Journal of Evidence-Based Medicine	10.1111/jebm.12335	Researches that do not focus on COS-RD
1145	2013	Do infertile women and their partners have equal experiences with fertility care?	Fertility and sterility	10.1016/j.fertnstert.2012.10.049	Researches that do not focus on COS-RD
1146	2021	Do natural changes in baseline core body temperature affect thermal tolerance, breathing or blood flow to the brain?	https://trialsearchwhoint/Trial2aspx?TrialID=ACTRN12621001197820	/	Researches that do not focus on COS-RD
1147	2017	Do we ask the right questions?-Content validity of outcome domains' results of focus groups with patients of interdisciplinary multimodal pain therapy in Germany	Journal of Evidence-Based Medicine	10.1111/jebm.12262	Researches that do not focus on COS-RD
1148	2018	Do we need a core outcome set for childbirth perineal trauma research? A systematic review of outcome reporting in randomised trials evaluating the management of childbirth trauma	Bjog	10.1111/1471-0528.15408	Researches that do not focus on COS-RD
1149	2015	Does a research article's country of origin affect perception of its quality and relevance? A national trial of US public health researchers	BMJ open	10.1136/bmjopen-2015-008993	Researches that do not focus on COS-RD
1150	2014	Does brief telephone support improve engagement with a web-based weight management intervention? Randomized controlled trial	Journal of medical Internet research	10.2196/jmir.3199	Researches that do not focus on COS-RD
1151	2017	Does intra­operative Marginprobe use reduce re­-excision rates?	https://trialsearchwhoint/Trial2aspx?TrialID=ISRCTN10169595	/	Researches that do not focus on COS-RD
1152	2012	Does outpatient physical rehabilitation improve or maintain functional independence for people with Friedreich ataxia?	http://wwwwhoint/trialsearch/Trial2aspx?TrialID=ACTRN12612000694819	/	Researches that do not focus on COS-RD
1153	2009	Does prewarming children improve outcomes in children with cerebral palsy having major lower limb surgery?	https://trialsearchwhoint/Trial2aspx?TrialID=ACTRN12609000297224	/	Researches that do not focus on COS-RD
1154	2017	Does the addition of active body warming to in-line intravenous fluid warming prevent maternal hypothermia during elective caesarean section? A randomised controlled trial	International journal of obstetric anesthesia	10.1016/j.ijoa.2017.04.008	Researches that do not focus on COS-RD
1155	2018	Does the treatment of sleep problems in adolescents with ADHD improve outcomes? A pilot randomised controlled trial	https://trialsearchwhoint/Trial2aspx?TrialID=ACTRN12618001195246	/	Researches that do not focus on COS-RD
1156	2007	Does therapeutic touch ease the discomfort or distress of patients undergoing stereotactic core breast biopsy? A randomized clinical trial	Pain medicine (Malden, Mass)	10.1111/j.1526-4637.2006.00256.x	Researches that do not focus on COS-RD
1157	2021	Domains and outcomes of the core outcome set of congenital melanocytic naevi for clinical practice and research (the OCOMEN project): part 2	Br J Dermatol	10.1111/bjd.20437	Researches that do not focus on COS-RD
1158	2021	Domains to Be Considered for the Core Outcome Set of Axial Spondyloarthritis: Results From a 3-round Delphi Survey	J Rheumatol	10.3899/jrheum.210206	Researches that do not focus on COS-RD
1159	2014	Dose assessment of melatonin in sepsis trial	https://trialsearchwhoint/Trial2aspx?TrialID=ISRCTN70688534	/	Researches that do not focus on COS-RD
1160	2004	Dose escalation of parenteral methotrexate in active rheumatoid arthritis that has been unresponsive to conventional doses of methotrexate: a randomized, controlled trial	Arthritis and rheumatism	10.1002/art.20167	Researches that do not focus on COS-RD
1161	2018	Dose-response relationship of core-specific sensorimotor interventions in healthy, well-trained participants: study protocol for a (MiSpEx) randomized controlled trial	Trials	10.1186/s13063-018-2799-9	Researches that do not focus on COS-RD
1162	2007	A double blind, randomised, placebo controlled, multicentre trial of Anti-Tumour Necrotising Factor alpha (Anti-TNFa) chimeric monoclonal antibody (infliximab, Remicade®) in combination with methotrexate in patients with very early inflammatory arthritis	https://trialsearchwhoint/Trial2aspx?TrialID=ISRCTN21272423	/	Researches that do not focus on COS-RD
1163	2007	A Double Blind, Randomized, Placebo Controlled, Multi-Center Trial of Anti-TNF¨¢ Chimeric Monoclonal Antibody (Infliximab, Remicade®) in Combination with Methotrexate in Patients with Very Early Inflammatory Arthritis	https://trialsearchwhoint/Trial2aspx?TrialID=NTR1078	/	Researches that do not focus on COS-RD
1164	2007	A Double Blind, Randomized, Placebo Controlled, Multi-Center Trial of Anti-TNFa Chimeric Monoclonal Antibody (Infliximab, Remicade®) in Combination with Methotrexate in Patients with Very Early Inflammatory Arthritis - DINORA	https://trialsearchwhoint/Trial2aspx?TrialID=EUCTR2006-002787-26-NL	/	Researches that do not focus on COS-RD
1165	2016	A double-blind, randomised, placebo-controlled interventional study to evaluate the effect of orally-dosed herbal extract, Testofen (Trigonella foenum-graecum) on muscle strength, endurance and body composition in men aged between 25 and 45 years	https://trialsearchwhoint/Trial2aspx?TrialID=ACTRN12616000938404	/	Researches that do not focus on COS-RD
1166	2018	A double-blind, randomised, placebo-controlled interventional study to evaluate the effect of orally-dosed herbal extract, Testofen (Trigonella foenum-graecum) on muscle strength, endurance and body composition in women aged between 25 and 45 years	https://trialsearchwhoint/Trial2aspx?TrialID=ACTRN12618001538235	/	Researches that do not focus on COS-RD
1167	2018	Drug evaluation studies in neonates: how to overcome the current limitations	Expert Rev Clin Pharmacol	10.1080/17512433.2018.1439378	Researches that do not focus on COS-RD
1168	2020	Drug-Coated Balloon Versus Drug-Eluting Stent for Small Coronary Vessel Disease: PICCOLETO II Randomized Clinical Trial	JACC Cardiovascular interventions	10.1016/j.jcin.2020.08.035	Researches that do not focus on COS-RD
1169	2015	Dumb 'Skype' on wheels in care homes-a new design	International psychogeriatrics	10.1017/S1041610215002173	Researches that do not focus on COS-RD
1170	2017	Duration of intravenous antibiotic therapy for children with acute osteomyelitis or septic arthritis: a feasibility study	Health Technol Assess	10.3310/hta21480	Researches that do not focus on COS-RD
1171	2020	Durvalumab compared to maintenance chemotherapy in patients with metastatic breast cancer: results from phase II randomized trial SAFIR02-IMMUNO	Cancer research	10.1158/1538-7445.SABCS19-GS3-02	Researches that do not focus on COS-RD
1172	2009	The Dutch Acute Stroke Trial (DUST): prediction of Outcome With Computed Tomography (CT) - Perfusion and CT-angiography	https://clinicaltrialsgov/show/NCT00880113	/	Researches that do not focus on COS-RD
1173	2020	The Dutch LATER physical outcomes set for self-reported data in survivors of childhood cancer	J Cancer Surviv	10.1007/s11764-020-00880-0	Researches that do not focus on COS-RD
1174	2021	Dynamic Diffusion Network (DDN) QUERI program: a quality improvement project to support VA medical centers implementing moral injury groups and to evaluate strategies that foster successful group implementation	https://trialsearchwhoint/Trial2aspx?TrialID=ISRCTN17341656	/	Researches that do not focus on COS-RD
1175	2010	Early evidence of better cosmetic outcome after intra-operative radiotherapy compared with external beam radiotherapy for early breast cancer: objective assessment of patients from a randomised controlled trial	Annals of surgical oncology	10.1245/s10434-009-0903-9	Researches that do not focus on COS-RD
1176	2018	Early Positive Approaches to Support (E-PAtS) feasibility study	https://trialsearchwhoint/Trial2aspx?TrialID=ISRCTN70419473	/	Researches that do not focus on COS-RD
1177	2017	Early rehabilitation after lumbar disc surgery is not effective or cost-effective compared to no referral: a randomised trial and economic evaluation	J Physiother	10.1016/j.jphys.2017.05.016	Researches that do not focus on COS-RD
1178	2002	Early statin initiation and outcomes in patients with acute coronary syndromes	JAMA	10.1001/jama.287.23.3087	Researches that do not focus on COS-RD
1179	2015	Early Tracheostomy in Ventilated Stroke Patients 2	https://clinicaltrialsgov/show/NCT02377167	/	Researches that do not focus on COS-RD
1180	2019	Early vocational intervention for people after stroke: a randomised pilot trial	https://trialsearchwhoint/Trial2aspx?TrialID=ACTRN12619001164189	/	Researches that do not focus on COS-RD
1181	2022	EARLY VS STANDARD TRACHEOSTOMY IN VENTILATED PATIENTS WITH SEVERE STROKE: RESULTS OF THE RANDOMIZED, MULTICENTER, INTERNATIONAL TRIAL SETPOINT2	European stroke journal	10.1177/23969873221094907	Researches that do not focus on COS-RD
1182	2021	Early warning systems and rapid response systems for the prevention of patient deterioration on acute adult hospital wards	Cochrane Database Syst Rev	10.1002/14651858.CD005529.pub3	Researches that do not focus on COS-RD
1183	2021	Early, integrated palliative rehabilitation improves quality of life of patients with newly diagnosed advanced cancer: the Pal-Rehab randomized controlled trial	Palliative medicine	10.1177/02692163211015574	Researches that do not focus on COS-RD
1184	2011	Ear's vagal nerve stimulation for depression	https://trialsearchwhoint/Trial2aspx?TrialID=ChiCTR-TRC-11001201	/	Researches that do not focus on COS-RD
1185	2017	The Eat Well @IGA Project	https://trialsearchwhoint/Trial2aspx?TrialID=ISRCTN37395231	/	Researches that do not focus on COS-RD
1186	2015	EBRNetwork-a call to action for evidence-based research	Trials	/	Researches that do not focus on COS-RD
1187	2020	Economic evaluation of a supported employment program for veterans with spinal cord injury	Disability and rehabilitation	10.1080/09638288.2018.1527955	Researches that do not focus on COS-RD
1188	2023	Eczema Bathing Study – how often should we bathe?	https://trialsearchwhoint/Trial2aspx?TrialID=ISRCTN12016473	/	Researches that do not focus on COS-RD
1189	2023	Editorial: Core outcome sets and measures for clinical trials in implant dentistry	J Clin Periodontol	10.1111/jcpe.13810	Researches that do not focus on COS-RD
1190	2023	Editorial: Essential Domains, Core Outcome Sets, and Measurements to Capture the Benefits and Harms of Implant Dentistry Interventions: The ID-COSM Initiative	Int J Periodontics Restorative Dent	10.11607/prd.2023.5.3	Researches that do not focus on COS-RD
1191	2013	Education section - the need for core outcome sets	J Evid Based Med	10.1111/jebm.12056	Researches that do not focus on COS-RD
1192	2016	EEG Theta-Beta Ratio Neurofeedback-training	https://clinicaltrialsgov/show/NCT02763618	/	Researches that do not focus on COS-RD
1193	2015	Efects of exercise therapy on activity in low back pain patients	https://trialsearchwhoint/Trial2aspx?TrialID=IRCT201504154485N3	/	Researches that do not focus on COS-RD
1194	2023	effect of 6 weeks of Pilltes exercise on womens (between age 40 to 50 who have irregular menstrual cycle from past 6 months) core strength (abdominal strength), pelvic floor muscle strength and tiredness	https://trialsearchwhoint/Trial2aspx?TrialID=CTRI/2023/02/049485	/	Researches that do not focus on COS-RD
1195	2006	Effect of 6-month calorie restriction on biomarkers of longevity, metabolic adaptation, and oxidative stress in overweight individuals: a randomized controlled trial	JAMA	10.1001/jama.295.13.1539	Researches that do not focus on COS-RD
1196	2021	Effect of a Coordinated Community and Chronic Care Model Team Intervention vs Usual Care on Systolic Blood Pressure in Patients With Stroke or Transient Ischemic Attack: the SUCCEED Randomized Clinical Trial	JAMA network open	10.1001/jamanetworkopen.2020.36227	Researches that do not focus on COS-RD
1197	2018	Effect of a high protein milk drink with or without resistance training on muscle mass, muscle strength and functional performance in healthy active older adults	http://wwwwhoint/trialsearch/Trial2aspx?TrialID=ACTRN12618001088235	/	Researches that do not focus on COS-RD
1198	2023	Effect Of A Mobile Preconception Lifestyle Programme In Couples Undergoing In Vitro Fertilisation: a Multicentre Randomised Controlled Trial	Clinical nutrition ESPEN	10.1016/j.clnesp.2022.09.333	Researches that do not focus on COS-RD
1199	2014	The effect of a novel core stabilization technique on managing patients with chronic low back pain: a randomized, controlled, experimenter-blinded study	Clinical rehabilitation	10.1177/0269215513506231	Researches that do not focus on COS-RD
1200	2013	The Effect of a Novel Dual-Task Exercise Program for Balance, Mobility and Cognition in Community Dwelling Older Adults	https://clinicaltrialsgov/show/NCT01940055	/	Researches that do not focus on COS-RD
1201	2014	Effect of a novel movement strategy in decreasing ACL risk factors in female adolescent soccer players: a randomized controlled trial	Clinical journal of sport medicine	10.1097/JSM.0000000000000014	Researches that do not focus on COS-RD
1202	2022	Effect of a novel nasal oxytocin spray with enhanced bioavailability on autism: a randomized trial	Brain	10.1093/brain/awab291	Researches that do not focus on COS-RD
1203	2023	Effect of abdominal muscles strengthening exercises on lung function parameters in overweight and obese individuals	https://trialsearchwhoint/Trial2aspx?TrialID=CTRI/2023/01/048828	/	Researches that do not focus on COS-RD
1204	2022	Effect of active forced air warming during the first hour after anesthesia induction and intraoperation avoids hypothermia in elderly patients	BMC anesthesiology	10.1186/s12871-022-01577-w	Researches that do not focus on COS-RD
1205	2023	Effect of active intraoperative heat preservation on postoperative delirium in patients undergoing noncardiac general anesthesia surgery: a multicenter, prospective, randomized, controlled, double-blind study	https://trialsearchwhoint/Trial2aspx?TrialID=ChiCTR2300074091	/	Researches that do not focus on COS-RD
1206	2023	Effect of active intraoperative warming versus routine thermal management on postoperative nausea and vomiting in patients undergoing non-cardiac surgery - A Randomized, Double-blind, Dual-centered Controlled Trial	https://trialsearchwhoint/Trial2aspx?TrialID=ChiCTR2300074633	/	Researches that do not focus on COS-RD
1207	2016	The effect of added lubricant on gliding resistance after fibrin gel augmentation in an in vitro tendon repair	Journal of orthopaedic research	10.1002/jor.23247	Researches that do not focus on COS-RD
1208	2019	Effect of adding interferential current stimulation to exercise on outcomes in primary care patients with chronic neck pain: a randomized controlled trial	Clinical rehabilitation	10.1177/0269215519844554	Researches that do not focus on COS-RD
1209	2016	The effect of additional core stability exercises on improving dynamic sitting balance and trunk control for subacute stroke patients: a randomized controlled trial	Clinical rehabilitation	10.1177/0269215515609414	Researches that do not focus on COS-RD
1210	2020	Effect of an editorial intervention to improve the completeness of reporting of randomised trials: a randomised controlled trial	BMJ open	10.1136/bmjopen-2020-036799	Researches that do not focus on COS-RD
1211	2023	Effect of Anterior Cruciate Ligament Injury Prevention Program on Biomechanical and Neuromuscular Risk Factors in Elite Female High School Fencers	https://trialsearchwhoint/Trial2aspx?TrialID=KCT0008304	/	Researches that do not focus on COS-RD
1212	2021	Effect of Bridge Exercise Performed at Different Knee Angles	https://clinicaltrialsgov/show/NCT05113719	/	Researches that do not focus on COS-RD
1213	2006	Effect of bufei yishen granule on pulmonary ventilation function and immunological function of patients with chronic obstructive pulmonary disease in remission phase: a randomized grouping and placebo controlled study	Chinese journal of clinical rehabilitation	/	Researches that do not focus on COS-RD
1214	2012	Effect of citicoline on functional and cognitive status among patients with traumatic brain injury: citicoline Brain Injury Treatment Trial (COBRIT)	JAMA	10.1001/jama.2012.13256	Researches that do not focus on COS-RD
1215	2019	The Effect of Clinical Medication Review on Morbidity, Hospital Admission/Readmission or Mortality Caused by Drug-Related Problems: A Systematic Review	International Journal of Clinical Pharmacy	10.1007/s11096-019-00805-7	Researches that do not focus on COS-RD
1216	2013	Effect of communication skills training for residents and nurse practitioners on quality of communication with patients with serious illness: a randomized trial	JAMA	10.1001/jama.2013.282081	Researches that do not focus on COS-RD
1217	2019	effect of core exercises with breathing exercoses on chronic low back pain	http://wwwwhoint/trialsearch/Trial2aspx?TrialID=CTRI/2019/05/018916	/	Researches that do not focus on COS-RD
1218	2022	Effect of core muscle training on balance in Chronic Obstructive Pulmonary Disease	https://trialsearchwhoint/Trial2aspx?TrialID=CTRI/2022/12/048039	/	Researches that do not focus on COS-RD
1219	2020	Effect of core stability and hip strengthening exercise to reduce pain, improve function and to enhance daily life activity in patients with osteoarthritis of knee	https://trialsearchwhoint/Trial2aspx?TrialID=CTRI/2020/06/025973	/	Researches that do not focus on COS-RD
1220	2014	The effect of core stability training on anterior knee pain	https://trialsearchwhoint/Trial2aspx?TrialID=IRCT201111168117N1	/	Researches that do not focus on COS-RD
1221	2020	The Effect of Core Stability Training on Deep Stabilizing Muscles	https://clinicaltrialsgov/show/NCT04554563	/	Researches that do not focus on COS-RD
1222	2018	Effect Of Core Stabilization Exercise And Strengthening Exercise On Balance And Proprioceptive Sense In Patients With Subacute Nonspecific Low Back Pain: a Randomized Controlled Trial	https://trialsearchwhoint/Trial2aspx?TrialID=TCTR20180822001	/	Researches that do not focus on COS-RD
1223	2020	Effect of core stabilization exercise on sling and floor on pain, functional activities, lumbar stability and postural sway in non-specific chronic low back pain	https://trialsearchwhoint/Trial2aspx?TrialID=TCTR20200319002	/	Researches that do not focus on COS-RD
1224	2022	Effect of core stabilization exercises in addition to conventional therapy in improving trunk mobility, function, ambulation and quality of life in stroke patients: a randomized controlled trial	BMC sports science, medicine & rehabilitation	10.1186/s13102-022-00452-y	Researches that do not focus on COS-RD
1225	2021	EFFECT OF CORE STABILIZATION EXERCISES IN IMPROVING TRUNK MOBILITY, FUNCTION, AMBULATION AND QUALITY OF LIFE IN STROKE PATIENTS	https://trialsearchwhoint/Trial2aspx?TrialID=IRCT20210614051578N1	/	Researches that do not focus on COS-RD
1226	2017	The effect of core training using unstable sitting in patients with patrllofemoral pain syndrome	https://trialsearchwhoint/Trial2aspx?TrialID=IRCT2016120415932N12	/	Researches that do not focus on COS-RD
1227	2022	Effect of core-shoulder stability exercises on shoulder performance among throwers with decreased internal range of motion	https://trialsearchwhoint/Trial2aspx?TrialID=CTRI/2022/01/039536	/	Researches that do not focus on COS-RD
1228	2015	Effect of Cryoballoon and RF Ablation on Left Atrial Function	https://clinicaltrialsgov/show/NCT02611869	/	Researches that do not focus on COS-RD
1229	2021	The effect of culturally-adapted health education interventions among culturally and linguistically diverse (CALD) patients with a chronic illness: A meta-analysis and descriptive systematic review	Patient Educ Couns	10.1016/j.pec.2021.01.023	Researches that do not focus on COS-RD
1230	2019	Effect of Developmentally Adapted Cognitive Processing Therapy for Youth With Symptoms of Posttraumatic Stress Disorder After Childhood Sexual and Physical Abuse: a Randomized Clinical Trial	JAMA psychiatry	10.1001/jamapsychiatry.2018.4349	Researches that do not focus on COS-RD
1231	2023	Effect of different exercise protocols on accuracy and performance parameters of archery athletes	https://trialsearchwhoint/Trial2aspx?TrialID=CTRI/2023/10/058485	/	Researches that do not focus on COS-RD
1232	2020	The Effect of Different Ventilation Strategies on Cerebral Oxygenation Using Near Infrared Spectroscopy (NIRS) in Pediatrics Undergoing Posterior Fossa Tumor Surgery	https://clinicaltrialsgov/show/NCT04232059	/	Researches that do not focus on COS-RD
1233	2017	The effect of Different Warmer’s Temperature on Core Temperature and Bleeding Rate in Patients Undergoing Posterior Spinal Fusion Surgery in Tehran Pars Hospital	https://trialsearchwhoint/Trial2aspx?TrialID=IRCT20141225020434N2	/	Researches that do not focus on COS-RD
1234	2023	Effect of Dynamic Neuromuscular Stabilization on Balance, Trunk Function, Falling, and Spasticity in People With Multiple Sclerosis: a Randomized Controlled Trial	Archives of physical medicine and rehabilitation	10.1016/j.apmr.2022.09.015	Researches that do not focus on COS-RD
1235	2022	Effect of Electrical Stimulation for Stroke Patients	https://trialsearchwhoint/Trial2aspx?TrialID=CTRI/2022/03/041409	/	Researches that do not focus on COS-RD
1236	2022	Effect of exercise on balance in deaf individuals	https://trialsearchwhoint/Trial2aspx?TrialID=CTRI/2022/12/048443	/	Researches that do not focus on COS-RD
1237	2020	Effect of exercise on bowel realted symptoms on colorectal cancer survivors	https://trialsearchwhoint/Trial2aspx?TrialID=KCT0004796	/	Researches that do not focus on COS-RD
1238	2017	The effect of exercise therapy on executive on functions of deaf students	https://trialsearchwhoint/Trial2aspx?TrialID=IRCT20170312033029N2	/	Researches that do not focus on COS-RD
1239	2021	EFFECT OF FEMALE BODY MASS INDEX ON INTRAUTERINE INSEMINATION OUTCOMES: A SYSTEMATIC REVIEW AND META-ANALYSIS: A SYSTEMATIC REVIEW AND META-ANALYSIS OF THE LITERATURE	Fertility and Sterility	10.1016/j.fertnstert.2021.07.738	Researches that do not focus on COS-RD
1240	2019	Effect of Fluoxetine on Obsessive-Compulsive Behaviors in Children and Adolescents With Autism Spectrum Disorders: a Randomized Clinical Trial	JAMA	10.1001/jama.2019.14685	Researches that do not focus on COS-RD
1241	2022	The Effect of Four Weeks of Neuromuscular Exercise and Transcranial Direct Current Stimulation on Balance and Lower Limb Muscles Electromyography of Martial Arts Athletes with Dynamic Knee Valgus at the Moment of Landing	https://trialsearchwhoint/Trial2aspx?TrialID=IRCT20220614055164N1	/	Researches that do not focus on COS-RD
1242	2005	Effect of functional electrical stimulation, applied during walking, on gait in spastic cerebral palsy	Developmental medicine and child neurology	10.1017/s0012162205000083	Researches that do not focus on COS-RD
1243	2004	Effect of galantamine hydrobromide in chronic fatigue syndrome: a randomized controlled trial	JAMA	10.1001/jama.292.10.1195	Researches that do not focus on COS-RD
1244	2020	EFFECT OF GLUTEUS MEDIUS STRENGTHENING AS AN ADJUNCT TO FOUR WEEKS CORE TRAINING PROGRAM ON FUNCTIONAL ANKLE INSTABILITY AND PERFORMANCE IN FOOTBALL PLAYERS	https://trialsearchwhoint/Trial2aspx?TrialID=CTRI/2020/12/029459	/	Researches that do not focus on COS-RD
1245	2019	The effect of head heat retention for the purpose of body temperature maintenance at the time of laparoscopic descent position surgery by general anesthesia-Method of optimum head heat retention maintenance	https://trialsearchwhoint/Trial2aspx?TrialID=JPRN-UMIN000037256	/	Researches that do not focus on COS-RD
1246	2022	Effect of high and low volume of specific training for the trunk in chronic low back pain	https://trialsearchwhoint/Trial2aspx?TrialID=RBR-5328h8g	/	Researches that do not focus on COS-RD
1247	2022	Effect of High-Intensity Gait Training Using a Treadmill on Locomotion Recovery in Traumatic Brain Injury Patients	https://clinicaltrialsgov/show/NCT05622786	/	Researches that do not focus on COS-RD
1248	2019	Effect of Hip Hop Nutrition-Math Curriculum	https://clinicaltrialsgov/show/NCT03952754	/	Researches that do not focus on COS-RD
1249	2020	The effect of HMB supplementation on spinal canal stenosis	https://trialsearchwhoint/Trial2aspx?TrialID=IRCT20201130049546N1	/	Researches that do not focus on COS-RD
1250	2020	Effect of home-based high-intensity interval training using telerehabilitation among coronary heart disease patients	Medicine	10.1097/MD.0000000000023126	Researches that do not focus on COS-RD
1251	2015	The effect of ischemic postconditioning on myocardial protection	https://trialsearchwhoint/Trial2aspx?TrialID=IRCT2014121520324N1	/	Researches that do not focus on COS-RD
1252	2018	Effect of kinesiotaping along with excercises in the management of pain, range of Motion and function in patients with frozen shoulder	https://trialsearchwhoint/Trial2aspx?TrialID=CTRI/2018/05/014304	/	Researches that do not focus on COS-RD
1253	2016	Effect of lower limb compression on blood flow and performance in elite wheelchair rugby athletes	Journal of spinal cord medicine	10.1179/2045772314Y.0000000287	Researches that do not focus on COS-RD
1254	2014	Effect of lumbar extensor progressive resistance exercise versus core stability exercise on lumbar extension muscular strength and core muscular endurance in soldiers	Spine journal	10.1016/j.spinee.2014.08.125	Researches that do not focus on COS-RD
1255	2023	The Effect of McGill Core Stability Training on Movement Patterns, Shooting Accuracy, and Throwing Performance in Male Basketball Players: a Randomized Controlled Trial	Journal of sport rehabilitation	10.1123/jsr.2022-0036	Researches that do not focus on COS-RD
1256	2023	The effect of nature-based sounds on nausea, vomiting, and stress	https://trialsearchwhoint/Trial2aspx?TrialID=IRCT20230612058466N1	/	Researches that do not focus on COS-RD
1257	2023	Effect Of Noninvasive Approach And Unique Comprehensive Rehabilitation Programme On Post Stroke Patients For Quantifying Patients Improvement Of Function Throughout An Episode Of Care	https://trialsearchwhoint/Trial2aspx?TrialID=CTRI/2023/10/058183	/	Researches that do not focus on COS-RD
1258	2017	The effect of occupational therapy interventions on the functions of patients with stroke	https://trialsearchwhoint/Trial2aspx?TrialID=IRCT2017101018111N2	/	Researches that do not focus on COS-RD
1259	2015	Effect of parent training vs parent education on behavioral problems in children with autism spectrum disorder: a randomized clinical trial	JAMA	10.1001/jama.2015.3150	Researches that do not focus on COS-RD
1260	2010	Effect of Perioperative AntiHER2 Therapy on Early Breast Cancer Study - Biological Phase - EPHOS-B	https://trialsearchwhoint/Trial2aspx?TrialID=EUCTR2008-005466-30-GB	/	Researches that do not focus on COS-RD
1261	2022	Effect of Physiotherapy Exercise training in improving sitting control in children with cerebral palsy and thereby improving the quality of life of their mothers	https://trialsearchwhoint/Trial2aspx?TrialID=CTRI/2022/10/046279	/	Researches that do not focus on COS-RD
1262	2020	Effect of pilates exercises on patients with plantar fasciitis	https://trialsearchwhoint/Trial2aspx?TrialID=RBR-7b3jdc	/	Researches that do not focus on COS-RD
1263	2021	Effect of plyometrics and pilates training on dynamic balance and core strength of karate players	Journal of clinical and diagnostic research	10.7860/JCDR/2021/47171.14473	Researches that do not focus on COS-RD
1264	2014	Effect of prehospital induction of mild hypothermia on survival and neurological status among adults with cardiac arrest: a randomized clinical trial	JAMA	10.1001/jama.2013.282173	Researches that do not focus on COS-RD
1265	2019	Effect of presurgical exercises on tiredness, breathing capacity and quality of living of head and neck cancer patients undergoing surgery	https://trialsearchwhoint/Trial2aspx?TrialID=CTRI/2019/03/018235	/	Researches that do not focus on COS-RD
1266	2018	Effect of pre-warming on perioperative hypothermia during holmium laser enucleation of the prostate under spinal anesthesia: a prospective randomized controlled trial	BMC anesthesiology	10.1186/s12871-018-0668-4	Researches that do not focus on COS-RD
1267	2014	Effect of progressive resistance training in women with polycystic ovary syndrome. A feasibility study	https://trialsearchwhoint/Trial2aspx?TrialID=ACTRN12614000517673	/	Researches that do not focus on COS-RD
1268	2023	The effect of question order on outcomes in the core outcome set for brief alcohol interventions among online help-seekers	ADDICTION SCIENCE & CLINICAL PRACTICE	/	Researches that do not focus on COS-RD
1269	2020	The Effect of Question Order on Outcomes in the Core Outcome Set for Brief Alcohol Interventions Among Online Help-Seekers: Protocol for a Factorial Randomized Trial	JMIR Res Protoc	10.2196/24175	Researches that do not focus on COS-RD
1270	2023	The effect of question order on outcomes in the orbital core outcome set for alcohol brief interventions among online help-seekers (QOBCOS): Findings from a randomised factorial trial	Digit Health	10.1177/20552076231155684	Researches that do not focus on COS-RD
1271	2020	The effect of question order on the outcomes in the core outcome set for brief alcohol interventions among online help-seekers	https://trialsearchwhoint/Trial2aspx?TrialID=ISRCTN17954645	/	Researches that do not focus on COS-RD
1272	2019	The Effect of Recreational Physical Activity On Functional Ability and Quality of Life in Patient with Chronic Non-Specific Low Back Pain	https://trialsearchwhoint/Trial2aspx?TrialID=IRCT20180728040618N2	/	Researches that do not focus on COS-RD
1273	2013	Effect of risk-reduction counseling with rapid HIV testing on risk of acquiring sexually transmitted infections: the AWARE randomized clinical trial	JAMA	10.1001/jama.2013.280034	Researches that do not focus on COS-RD
1274	2023	Effect of Russian current and deep core muscle strengthening exercises for treatment of separation of abdominal muscle bellies in postpartum females	https://trialsearchwhoint/Trial2aspx?TrialID=CTRI/2023/10/059341	/	Researches that do not focus on COS-RD
1275	2022	Effect of spin in the abstract of a randomised controlled trial on physiotherapists' perception of treatment benefit: a randomised controlled trial	BMJ evidence-based medicine	10.1136/bmjebm-2021-111714	Researches that do not focus on COS-RD
1276	2016	Effect of Sudarshan Kriya Yoga (SKY) on Alcohol dependent persons standard treatment and adjunct Sudarshan Kriya Yoga (SKY) Intervention	https://trialsearchwhoint/Trial2aspx?TrialID=CTRI/2016/07/007112	/	Researches that do not focus on COS-RD
1277	2018	The effect of supportive counseling on stress of pregnant women	https://trialsearchwhoint/Trial2aspx?TrialID=IRCT20110228005931N7	/	Researches that do not focus on COS-RD
1278	2024	The effect of surgery or medication on pain and quality of life in women with endometrioma. A systematic review and meta-analysis	Eur J Obstet Gynecol Reprod Biol	10.1016/j.ejogrb.2023.12.012	Researches that do not focus on COS-RD
1279	2018	Effect of tai chi versus aerobic exercise for fibromyalgia: comparative effectiveness randomized controlled trial	BMJ (Clinical research ed)	10.1136/bmj.k851	Researches that do not focus on COS-RD
1280	2023	EFFECT OF TASK SPECIFIC EXERCISES ON FUNCTIONAL MOBILITY IN 6-12 YEARS OLD CHILDREN WITH SPASTIC DIPLEGIC CEREBRAL PALSY -A RANDOMIZED CONTROLLED TRIAL	https://trialsearchwhoint/Trial2aspx?TrialID=CTRI/2023/02/049844	/	Researches that do not focus on COS-RD
1281	2010	Effect of the abdominal draw-in manoeuvre in combination with ankle dorsiflexion in strengthening the transverse abdominal muscle in healthy young adults: a preliminary, randomised, controlled study	Physiotherapy	10.1016/j.physio.2009.09.007	Researches that do not focus on COS-RD
1282	2018	The effect of the Fédération Internationale de Football Association (FIFA ) 11+ Referee' injury prevention program on reducing injury rates among soccer referees and assistant referees	https://trialsearchwhoint/Trial2aspx?TrialID=ACTRN12618001118291	/	Researches that do not focus on COS-RD
1283	2018	The effect of the Fédération Internationale de Football Association (FIFA ) 11+ shoulder injury prevention program on reducing the incidence of upper extremity injuries among soccer goalkeepers	https://trialsearchwhoint/Trial2aspx?TrialID=ACTRN12618001080213	/	Researches that do not focus on COS-RD
1284	2020	Effect of the Tailored, Family-Involved Hospital Elder Life Program on Postoperative Delirium and Function in Older Adults: a Randomized Clinical Trial	JAMA internal medicine	10.1001/jamainternmed.2019.4446	Researches that do not focus on COS-RD
1285	2012	Effect of transendocardial delivery of autologous bone marrow mononuclear cells on functional capacity, left ventricular function, and perfusion in chronic heart failure: the FOCUS-CCTRN trial	JAMA	10.1001/jama.2012.418	Researches that do not focus on COS-RD
1286	2019	Effect of Trans-Nasal Evaporative Intra-arrest Cooling on Functional Neurologic Outcome in Out-of-Hospital Cardiac Arrest: the PRINCESS Randomized Clinical Trial	JAMA	10.1001/jama.2019.4149	Researches that do not focus on COS-RD
1287	2015	The effect of warm footbath on sleep quality	https://trialsearchwhoint/Trial2aspx?TrialID=IRCT2014121413156N9	/	Researches that do not focus on COS-RD
1288	2019	The Effect of Warmed Hysteroscopic Fluid-Distention Medium on Postoperative Core Body Temperature: a Randomized Trial	Journal of gynecologic surgery	10.1089/gyn.2018.0109	Researches that do not focus on COS-RD
1289	2022	Effect of yoga and core strengthening exercises on period pain in young females	https://trialsearchwhoint/Trial2aspx?TrialID=CTRI/2022/05/042827	/	Researches that do not focus on COS-RD
1290	2023	Effect of Yogic Techniques on Pre-operative Stress	https://trialsearchwhoint/Trial2aspx?TrialID=CTRI/2023/09/058066	/	Researches that do not focus on COS-RD
1291	2018	Effective antimicrobial stewardship for outpatient parenteral antimicrobial therapy (OPAT): nationwide experience in infectious disease physician infusion centers	Open forum infectious diseases	10.1093/ofid/ofy210.1510	Researches that do not focus on COS-RD
1292	2015	Effectiveness and Acceptability of Availing Skilled Birth Attendance (SBA) Services Through Community Reproductive Health Nurses (CORN) to a Household Level at Rural Communities of Ethiopia; A Cluster Community Trial in Gedeo Zone, SNNPR	https://clinicaltrialsgov/show/NCT02501252	/	Researches that do not focus on COS-RD
1293	2015	The effectiveness and cost-effectiveness of diversion and aftercare programmes for offenders using class A drugs: a systematic review and economic evaluation	Health Technol Assess	10.3310/hta19060	Researches that do not focus on COS-RD
1294	2015	Effectiveness and efficiency of a supervised strength-machine based hip and knee training for patients with hip or knee osteoarthritis: a controlled study in the context of health service research	https://trialsearchwhoint/Trial2aspx?TrialID=DRKS00009257	/	Researches that do not focus on COS-RD
1295	2022	Effectiveness and implementation of a multidisciplinary lifestyle focused approach in the treatment of inpatients with mental illness (MULTI +): a stepped wedge study protocol	BMC psychiatry	10.1186/s12888-022-03801-w	Researches that do not focus on COS-RD
1296	2022	Effectiveness and implementation of a MUltidisciplinary Lifestyle focused approach in the Treatment of Inpatients with mental illness (MULTI+): a stepped wedge study protocol	European psychiatry	10.1192/j.eurpsy.2022.2250	Researches that do not focus on COS-RD
1297	2020	Effectiveness and Implementation of eScreening in Post 9/11 Transition Programs	https://clinicaltrialsgov/show/NCT04506164	/	Researches that do not focus on COS-RD
1298	2016	Effectiveness and Implementation of the HiBalance Program in Clinical Practice	https://clinicaltrialsgov/show/NCT02727478	/	Researches that do not focus on COS-RD
1299	2019	Effectiveness of a Self-Monitoring Quality of Life Intervention For Patients with Cancer Receiving Palliative Care: a Randomized Controlled Clinical Trial	Asian Pacific journal of cancer prevention	10.31557/APJCP.2019.20.9.2795	Researches that do not focus on COS-RD
1300	2020	Effectiveness of Acupuncture and Doxylamine/Pyridoxine for Moderate to Severe Nausea and Vomiting in Pregnancy	https://clinicaltrialsgov/show/NCT04401384	/	Researches that do not focus on COS-RD
1301	2020	Effectiveness of acupuncture vs. core stability training in balance and functional capacity of women with fibromyalgia: a randomized controlled trial	Clinical rehabilitation	10.1177/0269215520911992	Researches that do not focus on COS-RD
1302	2022	EFFECTIVENESS OF AN 11-WEEK EXERCISE INTERVENTION FOR PATIENTS WITH HIP OR KNEE OSTEOARTHRITIS: a PRAGMATIC CONTROLLED TRIAL IN HEALTH SERVICES RESEARCH	Osteoarthritis and cartilage	10.1016/j.joca.2022.02.525	Researches that do not focus on COS-RD
1303	2023	The effectiveness of clinic versus home-based, artificial intelligence-guided therapy in patients with low back pain: non-randomized clinical trial	Clinical biomechanics (Bristol, Avon)	10.1016/j.clinbiomech.2023.106069	Researches that do not focus on COS-RD
1304	2020	Effectiveness of community-based folate-oriented tertiary interventions on incidence of fetus and birth defects: a protocol for a single-blind cluster randomized controlled trial	BMC pregnancy and childbirth	10.1186/s12884-020-03154-w	Researches that do not focus on COS-RD
1305	2019	Effectiveness of core stability Training of Lumbar Muscles in patients with Acute Low Back Pain	https://trialsearchwhoint/Trial2aspx?TrialID=IRCT20190225042842N1	/	Researches that do not focus on COS-RD
1306	2023	The effectiveness of exercise with behavior change techniques in people with knee osteoarthritis: A systematic review with meta-analysis	Pm r	10.1002/pmrj.12898	Researches that do not focus on COS-RD
1307	2016	Effectiveness of Forced Air Preoperative warming	https://trialsearchwhoint/Trial2aspx?TrialID=NTR5754	/	Researches that do not focus on COS-RD
1308	2023	Effectiveness of game based training of attention in children who are overactive and have excessive difficulty in paying attention	https://trialsearchwhoint/Trial2aspx?TrialID=CTRI/2023/09/057800	/	Researches that do not focus on COS-RD
1309	2018	Effectiveness of Group Focused Psychosocial Support for Adults Affected by Humanitarian Crises	https://clinicaltrialsgov/show/NCT03747055	/	Researches that do not focus on COS-RD
1310	2006	Effectiveness of High Speed Vitrectomy	IOVS	/	Researches that do not focus on COS-RD
1311	2022	Effectiveness of interventions to support the transition home after acute stroke: a systematic review and meta-analysis	BMC Health Serv Res	10.1186/s12913-022-08473-6	Researches that do not focus on COS-RD
1312	2022	EFFECTIVENESS OF INTERVENTIONS TO SUPPORT THE TRANSITION HOME AFTER ACUTE STROKE: A SYSTEMATIC REVIEW AND META-ANALYSIS	Age and Ageing	10.1093/ageing/afac218	Researches that do not focus on COS-RD
1313	2022	Effectiveness Of Mobile Application To Improve Adherence To Tuberculosis Treatment	https://clinicaltrialsgov/show/NCT05259254	/	Researches that do not focus on COS-RD
1314	2020	Effectiveness of negative pressure wound therapy in the prevention of surgical wound complications in the cesarean section at-risk population: a parallel group randomised multicentre trial-the CYGNUS protocol	BMJ open	10.1136/bmjopen-2019-035727	Researches that do not focus on COS-RD
1315	2021	The Effectiveness of Nutrition Interventions Combined with Exercise in Upper Gastrointestinal Cancers: A Systematic Review	Nutrients	10.3390/nu13082842	Researches that do not focus on COS-RD
1316	2022	Effectiveness of pelvic floor exercises as an adjunct to core stabilization on diastasis recti with lumbopelvic instability in postnatal women	https://trialsearchwhoint/Trial2aspx?TrialID=CTRI/2022/06/043431	/	Researches that do not focus on COS-RD
1317	2012	Effectiveness of physical therapy as an adjunct to epidural steroid injections in the treatment of lumbar spinal stenosis: a pilot randomized controlled trial	Spine journal	10.1016/j.spinee.2012.08.379	Researches that do not focus on COS-RD
1318	2024	The effectiveness of prehabilitation interventions on biopsychosocial and service outcomes pre and post upper gastrointestinal surgery: a systematic review	Disabil Rehabil: 1-24	/	Researches that do not focus on COS-RD
1319	2015	Effectiveness of prepregnancy care for women with pregestational diabetes mellitus: protocol for a systematic review of the literature and identification of a core outcomes set using a Delphi survey	Trials	10.1186/s13063-015-0894-8	Researches that do not focus on COS-RD
1320	2016	Effectiveness of School Based Intervention for Promoting Mental Health Literacy Among Teachers	https://clinicaltrialsgov/show/NCT02937714	/	Researches that do not focus on COS-RD
1321	2013	Effectiveness of shared leadership in Wikipedia	Human factors	10.1177/0018720813515704	Researches that do not focus on COS-RD
1322	2016	Effectiveness of Short Message Service Text-Based Smoking Cessation Intervention Among University Students: a Randomized Clinical Trial	JAMA internal medicine	10.1001/jamainternmed.2015.8260	Researches that do not focus on COS-RD
1323	2021	Effectiveness of Specifically Optimized Off-the-counter Foot Orthosis for the Subtle Cavus Foot	https://clinicaltrialsgov/show/NCT04941469	/	Researches that do not focus on COS-RD
1324	2022	Effectiveness of technological interventions to improve healthcare communication with children with long-term conditions: A systematic review and meta-analysis of randomised controlled trials	Patient Educ Couns	10.1016/j.pec.2021.09.033	Researches that do not focus on COS-RD
1325	2014	Effectiveness of the palliative care 'Availability, Current issues and Anticipation' (ACA) communication training programme for general practitioners on patient outcomes: a controlled trial	Palliative medicine	10.1177/0269216314538302	Researches that do not focus on COS-RD
1326	2021	Effectiveness of Yoga therapy versus Pilateâ??s exercises in school teachers with non-specific chronic low back pain	https://trialsearchwhoint/Trial2aspx?TrialID=CTRI/2021/03/031733	/	Researches that do not focus on COS-RD
1327	2022	An effectiveness-implementation trial of the Parenting+ program for new parents	https://trialsearchwhoint/Trial2aspx?TrialID=ACTRN12622000656730	/	Researches that do not focus on COS-RD
1328	2017	Effects of 6 weeks GroupCoreDIST compared to standard care on balance and walking in ambulant people with multiple sclerosis: a single blinded randomised controlled trial	Multiple sclerosis (Houndmills, Basingstoke, England)	10.1177/1352458517701017	Researches that do not focus on COS-RD
1329	2019	Effects of a 12-week strength and aerobic exercise program on muscular strength and quality of life in breast cancer survivors	https://trialsearchwhoint/Trial2aspx?TrialID=ISRCTN14601208	/	Researches that do not focus on COS-RD
1330	2017	Effects of a Brief Hope Intervention to the Decision Making	https://clinicaltrialsgov/show/NCT03378700	/	Researches that do not focus on COS-RD
1331	2020	Effects of a core stabilization training program on balance ability in persons with Parkinson's disease: a randomized controlled trial	Clinical rehabilitation	10.1177/0269215520918631	Researches that do not focus on COS-RD
1332	2018	Effects of a health, safety and well-being programme (MovErgo) in work musculoskeletal disorders	http://wwwwhoint/trialsearch/Trial2aspx?TrialID=ACTRN12618001018202	/	Researches that do not focus on COS-RD
1333	2018	The effects of a static exercise program versus Swiss ball training for core muscles of the lower back and pelvic region in patients with low back pain after child delivery	https://trialsearchwhoint/Trial2aspx?TrialID=ISRCTN14142103	/	Researches that do not focus on COS-RD
1334	2012	Effects of a weight-bearing exercise training on bone mineral density and neuromuscular function of osteopenic women	European journal of inflammation	10.1177/1721727X1201000318	Researches that do not focus on COS-RD
1335	2022	EFFECTS OF ADDING THE FLOSSING TECHNIQUE TO CORE STABILIZATION EXERCISE ON MUSCLE THICKNESS, FUNCTIONAL CAPACITY, PAIN, AND DISABILITY IN INDIVIDUALS WITH CHRONIC NON-SPECIFIC LOW BACK PAIN: a RANDOMIZED CONTROLLED TRIAL	https://trialsearchwhoint/Trial2aspx?TrialID=TCTR20220523002	/	Researches that do not focus on COS-RD
1336	2018	Effects of Additional Lumbopelvic Control Training on Dynamic Postural Control and Functional Performance in Athletes With Chronic Ankle Instability: part Two	https://trialsearchwhoint/Trial2aspx?TrialID=TCTR20180918001	/	Researches that do not focus on COS-RD
1337	2008	Effects of Aerobic Exercise in Parkinson's Disease	https://clinicaltrialsgov/show/NCT00784563	/	Researches that do not focus on COS-RD
1338	2018	Effects of Ambient Temperature and Forced-air Warming on Intraoperative Core Temperature: a Factorial Randomized Trial	Anesthesiology	10.1097/ALN.0000000000002099	Researches that do not focus on COS-RD
1339	2019	Effects of an innovative lumbar support comprising hot pack and core muscle feedback activation feedback in individuals with low back pain	https://trialsearchwhoint/Trial2aspx?TrialID=TCTR20190905002	/	Researches that do not focus on COS-RD
1340	2022	Effects of balance strength training to prevent falls in the elderly population with cognitive decline	https://trialsearchwhoint/Trial2aspx?TrialID=RBR-9bv3dc9	/	Researches that do not focus on COS-RD
1341	2023	The Effects of breathing re-education and shoulder stabilization exercise on neck pain, posture, and function in young adult men with UCS in telerehabilitation	https://trialsearchwhoint/Trial2aspx?TrialID=KCT0008383	/	Researches that do not focus on COS-RD
1342	2020	Effects of Butyrate Against Pediatric Obesity	https://clinicaltrialsgov/show/NCT04620057	/	Researches that do not focus on COS-RD
1343	2020	The effects of Clinical Pilates training on walking, balance, fall risk, respiratory, and cognitive functions in persons with multiple sclerosis: a randomized controlled trial	Explore (New York, NY)	10.1016/j.explore.2019.07.010	Researches that do not focus on COS-RD
1344	2021	Effects of cognitively demanding resistance training breaks in high school students’	https://trialsearchwhoint/Trial2aspx?TrialID=ACTRN12621001341819	/	Researches that do not focus on COS-RD
1345	2021	Effects of Core Muscles Strengthening Exercises With Routine Physical Therapy on Trunk Balance and Functional Mobility in Stroke Patients: a Randomized Controlled Trial	https://trialsearchwhoint/Trial2aspx?TrialID=IRCT20211116053070N1	/	Researches that do not focus on COS-RD
1346	2019	Effects of core stability training (CST) added to regular training on physical performance and knee jerk reflex among army male rugby players in Sri Lanka- Randomized Controlled Trial	https://trialsearchwhoint/Trial2aspx?TrialID=SLCTR/2019/036	/	Researches that do not focus on COS-RD
1347	2014	Effects of Core Stability Training on performance,Pain and Balance in athletic patients with Chronic Ankle Sprain	https://trialsearchwhoint/Trial2aspx?TrialID=IRCT2013071714035N1	/	Researches that do not focus on COS-RD
1348	2021	Effects of core stability with dynamic stretching in addition to routine physical therapy in patients with chronic low back pain	https://trialsearchwhoint/Trial2aspx?TrialID=IRCT20210908052416N1	/	Researches that do not focus on COS-RD
1349	2019	Effects of core stabilization and Mckenzie back extension exercises on pain, disability, sleep disturbance in patients with non-specific chronic low back pain	https://trialsearchwhoint/Trial2aspx?TrialID=PACTR201910488116888	/	Researches that do not focus on COS-RD
1350	2017	The Effects of Core Stabilization on swissball and Suspended Exercises on Chronic Low Back Pain	https://trialsearchwhoint/Trial2aspx?TrialID=IRCT2017061734594N1	/	Researches that do not focus on COS-RD
1351	2016	Effects of culture-sensitive adaptation of patient information material on usefulness in migrants: a multicentre, blinded randomised controlled trial	BMJ open	10.1136/bmjopen-2016-012008	Researches that do not focus on COS-RD
1352	2017	Effects of Different Exercise Modalities on Fatigue in Prostate Cancer Patients Undergoing Androgen Deprivation Therapy: a Year-long Randomised Controlled Trial	European urology	10.1016/j.eururo.2017.02.019	Researches that do not focus on COS-RD
1353	2012	Effects of different physical activities on the walking capacity for people with MS	Multiple sclerosis (Houndmills, Basingstoke, England)	10.1177/1352458512459021	Researches that do not focus on COS-RD
1354	2021	The effects of disease modifying antirheumatic drugs on patient reported outcomes; Preliminary results of a systematic review and network meta-analysis	Annals of the Rheumatic Diseases	10.1136/annrheumdis-2021-eular.1578	Researches that do not focus on COS-RD
1355	2002	The effects of disease-modifying anti-rheumatic drugs on the Health Assessment Questionnaire score. Lessons from the leflunomide clinical trials database	Rheumatology (Oxford, England)	10.1093/rheumatology/41.8.899	Researches that do not focus on COS-RD
1356	2020	Effects of elastic resistance exercise on postoperative outcomes linked to the ICF core sets for osteoarthritis after total knee replacement in overweight and obese older women with sarcopenia risk: a randomized controlled trial	Journal of clinical medicine	10.3390/jcm9072194	Researches that do not focus on COS-RD
1357	2020	Effects of exercise combined with whole body vibration in patients with patellofemoral pain syndrome: a randomised-controlled clinical trial	BMC musculoskeletal disorders	10.1186/s12891-020-03599-2	Researches that do not focus on COS-RD
1358	2016	The effects of exercise in the heat and hydration status on cognitive function	https://trialsearchwhoint/Trial2aspx?TrialID=ISRCTN95800060	/	Researches that do not focus on COS-RD
1359	2020	Effects of food supplementation on cognitive function, cerebral blood flow, and nutritional status in young children at risk of undernutrition: randomized controlled trial	BMJ (Clinical research ed)	10.1136/bmj.m2397	Researches that do not focus on COS-RD
1360	2018	The effects of functional training on injury risk factors and sport performance in young male soccer players	https://trialsearchwhoint/Trial2aspx?TrialID=IRCT20160623028597N2	/	Researches that do not focus on COS-RD
1361	2020	Effects of Guided Exercise on Functional Performance and Independence in Adults With Intellectual Disability	https://clinicaltrialsgov/show/NCT04616638	/	Researches that do not focus on COS-RD
1362	2020	Effects of hip stretch on golf swing in collegiate golf players	https://trialsearchwhoint/Trial2aspx?TrialID=JPRN-UMIN000042122	/	Researches that do not focus on COS-RD
1363	2021	Effects of hip stretch on golf swing in golf players	https://trialsearchwhoint/Trial2aspx?TrialID=JPRN-UMIN000043159	/	Researches that do not focus on COS-RD
1364	2003	Effects of Internet behavioral counseling on weight loss in adults at risk for type 2 diabetes: a randomized trial	JAMA	10.1001/jama.289.14.1833	Researches that do not focus on COS-RD
1365	2009	The effects of interventional light exposure on sleep-wake cycles in a post-operative cardiac population	http://wwwwhoint/trialsearch/Trial2aspx?TrialID=ACTRN12609000719235	/	Researches that do not focus on COS-RD
1366	2018	Effects of Intravenous Cold Saline on Hyperthermic Athletes Representative of Large Football Players and Small Endurance Runners	Clinical journal of sport medicine	10.1097/JSM.0000000000000505	Researches that do not focus on COS-RD
1367	2021	Effects of intrinsic-foot-muscle exercise combined with the lower extremity resistance training on postural stability in older adults with fall risk: study protocol for a randomised controlled trial	Trials	10.1186/s13063-021-05554-5	Researches that do not focus on COS-RD
1368	2017	Effects of IV Acetaminophen on Core Body Temperature and Hemodynamic Responses in Febrile Critically Ill Adults: a Randomized Controlled Trial	Critical care medicine	10.1097/CCM.0000000000002340	Researches that do not focus on COS-RD
1369	2023	Effects of kinesiology taping and core stability exercise on clinical variables in patients with non-specific chronic low back pain: a randomized controlled trial	Journal of bodywork and movement therapies	10.1016/j.jbmt.2022.09.013	Researches that do not focus on COS-RD
1370	2012	Effects of lightweight outdoor clothing on the prevention of hypothermia during low-intensity exercise in the cold	Clinical journal of sport medicine	10.1097/JSM.0b013e318257c9cc	Researches that do not focus on COS-RD
1371	2013	Effects of meditation on anxiety, depression, fatigue, and quality of life of women undergoing radiation therapy for breast cancer	Complementary therapies in medicine	10.1016/j.ctim.2013.06.005	Researches that do not focus on COS-RD
1372	2011	Effects of moderate-dose treatment with varenicline on neurobiological and cognitive biomarkers in smokers and nonsmokers with schizophrenia or schizoaffective disorder	Archives of general psychiatry	10.1001/archgenpsychiatry.2011.83	Researches that do not focus on COS-RD
1373	2023	The Effects of Modified Otago and Neuromuscular Exercise on Falling and Physical Function in Knee Osteoarthritis	https://clinicaltrialsgov/ct2/show/NCT06160297	/	Researches that do not focus on COS-RD
1374	2009	Effects of olanzapine and ziprasidone on cognitve outcome in recent-onset schizophrenia	European neuropsychopharmacology	10.1016/S0924-977X(09)70871-5	Researches that do not focus on COS-RD
1375	2020	Effects of Perioperative Administration of Acetaminophen on Postoperative Shivering: a Randomized, Triple-Blind, Placebo-Controlled Trial	Anesthesia and analgesia	10.1213/ANE.0000000000004306	Researches that do not focus on COS-RD
1376	2018	Effects of Population Compared to Purposive Sampling for Consensus in an Online Delphi Study	https://clinicaltrialsgov/show/NCT03505450	/	Researches that do not focus on COS-RD
1377	2021	Effects of prewarming on preventing early intraoperative hypothermia during percutaneous nephrolithotomy under general anesthesia: a randomized controlled trial	https://trialsearchwhoint/Trial2aspx?TrialID=KCT0005969	/	Researches that do not focus on COS-RD
1378	2016	Effects of propranolol on verbal problem solving and conversational reciprocity in autism spectrum disorder: a double-blind, single-dose psychopharmacological challenge study	Neuropsychopharmacology	10.1038/npp.2016.240	Researches that do not focus on COS-RD
1379	2008	Effects of psychological therapies in randomized trials and practice-based studies	The british journal of clinical psychology	10.1348/014466508X311713	Researches that do not focus on COS-RD
1380	2009	Effects of Resistance Strength Training on Functional Capacity and Well Being of Anorexic Patients	https://clinicaltrialsgov/show/NCT00829946	/	Researches that do not focus on COS-RD
1381	2012	Effects of resistance training in adolescent rugby union players	http://wwwwhoint/trialsearch/Trial2aspx?TrialID=ACTRN12612000278831	/	Researches that do not focus on COS-RD
1382	2019	effects of resistance training on heart rate variability in patients with heart failure	https://trialsearchwhoint/Trial2aspx?TrialID=IRCT20190605043821N1	/	Researches that do not focus on COS-RD
1383	2022	Effects of Stability and Balance-Training Programs on knee proprioception and balance in healthy female athletes	https://trialsearchwhoint/Trial2aspx?TrialID=IRCT20220122053787N1	/	Researches that do not focus on COS-RD
1384	2015	Effects of Static and Dynamic Stretching on Injury Prevention in High School Soccer Athletes: a Randomized Trial	Journal of sport rehabilitation	10.1123/jsr.2013-0114	Researches that do not focus on COS-RD
1385	2017	Effects of the Kinetic Chain Approach for Scapular Dyskinesis	https://clinicaltrialsgov/show/NCT03566849	/	Researches that do not focus on COS-RD
1386	2010	Effects of the melatonin MT-1/MT-2 agonist ramelteon on daytime body temperature and sleep	Sleep	10.1093/sleep/33.6.825	Researches that do not focus on COS-RD
1387	2022	Effects of the program for strengthening maternal nursing competency for nursing students	https://trialsearchwhoint/Trial2aspx?TrialID=KCT0007967	/	Researches that do not focus on COS-RD
1388	2016	Effects of the Rugby Fans in Training (RuFIT) study, a healthy lifestyle programme run through professional New Zealand rugby clubs, on bodyweight in men aged 25-65 years	https://trialsearchwhoint/Trial2aspx?TrialID=ACTRN12616000137493	/	Researches that do not focus on COS-RD
1389	2009	Effects of treatment with etanercept on fatigue, sleepiness, well being, sleep quality and selected immune parameters in patients with rheumatoid arthritis	https://trialsearchwhoint/Trial2aspx?TrialID=DRKS00000150	/	Researches that do not focus on COS-RD
1390	2020	Effects of trunk flexibility exercise on back pain prevention in college rugby players	https://trialsearchwhoint/Trial2aspx?TrialID=JPRN-UMIN000039448	/	Researches that do not focus on COS-RD
1391	2014	The effects of trunk stabilization exercise on anterior knee pain	https://trialsearchwhoint/Trial2aspx?TrialID=IRCT2014021315932N2	/	Researches that do not focus on COS-RD
1392	2023	Effects of Virtual Reality Stabilization Training in Patients With Low Back Pain	https://clinicaltrialsgov/ct2/show/NCT06030960	/	Researches that do not focus on COS-RD
1393	2017	Effects of vitamin D supplementation on cognitive function in healthy, community dwelling older adults: results from a randomised double-blind placebo-controlled pilot trial	Proceedings of the Nutrition Society	10.1017/S002966511700132X	Researches that do not focus on COS-RD
1394	2016	Effects of Whole Body Vibration Training on Unstable Surface	https://clinicaltrialsgov/show/NCT02794194	/	Researches that do not focus on COS-RD
1395	2022	Effects on health-related quality of life of interventions affecting survival in critically ill patients: a systematic review	Crit Care	10.1186/s13054-022-03993-3	Researches that do not focus on COS-RD
1396	2021	Effects on the maternal-fetal health outcomes of various physical activity types in healthy pregnant women. A systematic review and meta-analysis	Eur J Obstet Gynecol Reprod Biol	10.1016/j.ejogrb.2021.05.030	Researches that do not focus on COS-RD
1397	2017	Effects Resistance Training on Motor Control and Cognition	https://clinicaltrialsgov/show/NCT03017365	/	Researches that do not focus on COS-RD
1398	2014	Efficacy and cost-effectiveness of an experimental short-term inpatient Dialectical Behavior Therapy (DBT) program: study protocol for a randomized controlled trial	Trials	10.1186/1745-6215-15-152	Researches that do not focus on COS-RD
1399	2015	Efficacy and safety of adrenocorticotropic hormone gel (acthar gel ) in refractory dermatomyositis or polymyositis	Arthritis & rheumatology	10.1002/art.39448	Researches that do not focus on COS-RD
1400	2023	Efficacy and Safety of Cilostazol in Mild Cognitive Impairment: a Randomized Clinical Trial	JAMA network open	10.1001/jamanetworkopen.2023.44938	Researches that do not focus on COS-RD
1401	2018	Efficacy and safety of drugs for attention deficit hyperactivity disorder in children and adolescents: a network meta-analysis	Eur Child Adolesc Psychiatry	10.1007/s00787-018-1125-0	Researches that do not focus on COS-RD
1402	2020	Efficacy and safety of electro-acupuncture (EA) on insomnia in patients with lung cancer: study protocol of a randomized controlled trial	Trials	10.1186/s13063-020-04721-4	Researches that do not focus on COS-RD
1403	2011	Efficacy and Safety of Hydroxychloroquine and Methotrexate Combination in Treatment of Juvenile Rheumatoid Arthritis	https://trialsearchwhoint/Trial2aspx?TrialID=CTRI/2011/05/001734	/	Researches that do not focus on COS-RD
1404	2018	Efficacy and safety of Octanorm in patients with dermatomyositis	https://trialsearchwhoint/Trial2aspx?TrialID=ISRCTN11520709	/	Researches that do not focus on COS-RD
1405	1999	Efficacy and safety of rivastigmine in patients with Alzheimer's disease: international randomised controlled trial	BMJ (Clinical research ed)	10.1136/bmj.318.7184.633	Researches that do not focus on COS-RD
1406	2016	Efficacy and safety of siponimod in secondary progressive multiple sclerosis-Results of the placebo controlled, double-blind, Phase III EXPAND study	Multiple sclerosis (Houndmills, Basingstoke, England)	10.1177/1352458516664293	Researches that do not focus on COS-RD
1407	2018	Efficacy and Safety Outcome Domains and Outcome Measures in Systematic Reviews of Neuropathic Pain Conditions	Clin J Pain	10.1097/ajp.0000000000000574	Researches that do not focus on COS-RD
1408	2018	Efficacy and Safety Outcomes in Systematic Reviews of Interventions for Postoperative Pain in Children: Comparison Against the Recommended Core Outcome Set	Pain Med	10.1093/pm/pnx255	Researches that do not focus on COS-RD
1409	2017	Efficacy and safety study of Remicade® (infliximab) and NI-071 (a proposed infliximab biosimilar) for the treatment of patients with rheumatoid arthritis	https://trialsearchwhoint/Trial2aspx?TrialID=EUCTR2016-001064-11-ES	/	Researches that do not focus on COS-RD
1410	2012	Efficacy and the safety of cabazitaxel versus weekly paclitaxel given as neo-adjuvant treatment	https://trialsearchwhoint/Trial2aspx?TrialID=EUCTR2012-003330-16-DE	/	Researches that do not focus on COS-RD
1411	2012	Efficacy and tolerability of the DPP-4 inhibitor alogliptin combined with pioglitazone, in metformin-treated patients with type 2 diabetes	Journal of clinical endocrinology and metabolism	10.1210/jc.2011-2243	Researches that do not focus on COS-RD
1412	2006	Efficacy of a brief intervention for carers of people with first-episode psychosis: a waiting list controlled study	Hong kong journal of psychiatry	/	Researches that do not focus on COS-RD
1413	2016	Efficacy of a health coaching program for improving wellness and pregnancy outcomes in women with gestational Diabetes Mellitus (GDM): a pilot study	http://wwwwhoint/trialsearch/Trial2aspx?TrialID=ACTRN12616001011471	/	Researches that do not focus on COS-RD
1414	2015	Efficacy of a transdiagnostic treatment for excessive worry in youth: a randomised trial of brief Behavioural Activation	https://trialsearchwhoint/Trial2aspx?TrialID=ACTRN12615000433505	/	Researches that do not focus on COS-RD
1415	2012	Efficacy of an adjunctive brief psychodynamic psychotherapy to usual inpatient treatment of depression	http://wwwwhoint/trialsearch/Trial2aspx?TrialID=ACTRN12612000909820	/	Researches that do not focus on COS-RD
1416	2010	Efficacy of CBT-E and DBT-E in the treatment of eating disordered patients with high comorbidity	https://trialsearchwhoint/Trial2aspx?TrialID=DRKS00000519	/	Researches that do not focus on COS-RD
1417	2022	The Efficacy of Clinical Tests to Diagnose Evaporative Dry Eye Disease Related to Meibomian Gland Dysfunction	J Ophthalmol	10.1155/2022/3889474	Researches that do not focus on COS-RD
1418	2018	Efficacy of Cognitive-Behavioral Therapy Approach for Adherence and Depression (CBT-AD) on Depression and Non-Adherence to treatment	https://trialsearchwhoint/Trial2aspx?TrialID=IRCT20141012019511N3	/	Researches that do not focus on COS-RD
1419	2022	Efficacy of core strengthening exercise in patient with subacute and chronic work-related neck pain	https://trialsearchwhoint/Trial2aspx?TrialID=TCTR20221229003	/	Researches that do not focus on COS-RD
1420	2023	Efficacy of Early Enhanced Occupational Therapy in an Intensive Care Unit (EFFORT-ICU): a Single-Site Feasibility Trial	The american journal of occupational therapy : official publication of the american occupational therapy association	10.5014/ajot.2023.050230	Researches that do not focus on COS-RD
1421	2017	Efficacy of fluoxetine-a randomised controlled trial in stroke, the effects study in Sweden	European stroke journal	10.1177/2396987317705242	Researches that do not focus on COS-RD
1422	2017	Efficacy of Grit Wellbeing program for individuals attending residential rehabilitation for substance use problems	https://trialsearchwhoint/Trial2aspx?TrialID=ACTRN12617001451392	/	Researches that do not focus on COS-RD
1423	2009	Efficacy of humanistic counselling in schools for emotional distress	https://trialsearchwhoint/Trial2aspx?TrialID=ISRCTN68290510	/	Researches that do not focus on COS-RD
1424	2010	Efficacy of humanistic counselling in schools for emotional wellbeing	https://trialsearchwhoint/Trial2aspx?TrialID=ISRCTN27026136	/	Researches that do not focus on COS-RD
1425	2019	THE EFFICACY OF INDIVIDUALIZED FEEDBACK ON LEARNING CURVES IN EGD AND COLONOSCOPY AMONG GASTROENTEROLOGY TRAINEES IN THE ERA OF THE NEXT ACCREDITATION SYSTEM (NAS)- THE ENCOMPAS STUDY: a CLUSTER RANDOMIZED CONTROLLED TRIAL (RCT)	Gastrointestinal endoscopy	10.1016/j.gie.2019.03.666	Researches that do not focus on COS-RD
1426	2009	Efficacy of Optically-guided Surgery in the Management of Early-staged Oral Cancer - COOLS TRIAL	https://clinicaltrialsgov/show/NCT01039298	/	Researches that do not focus on COS-RD
1427	2010	Efficacy of rivastigmine on executive function in patients with Parkinson's disease dementia	CNS neuroscience & therapeutics	10.1111/j.1755-5949.2010.00182.x	Researches that do not focus on COS-RD
1428	2008	Efficacy of self monitoring of blood glucose in patients with newly diagnosed type 2 diabetes (ESMON study): randomised controlled trial	BMJ (Clinical research ed)	10.1136/bmj.39534.571644.BE	Researches that do not focus on COS-RD
1429	2022	Efficacy of telehealth core exercises during COVID-19 after bariatric surgery: a randomized controlled trial	European journal of physical and rehabilitation medicine	10.23736/S1973-9087.22.07457-3	Researches that do not focus on COS-RD
1430	2020	Efficacy of Telmisartan to Slow Growth of Small Abdominal Aortic Aneurysms: a Randomized Clinical Trial	JAMA cardiology	10.1001/jamacardio.2020.3524	Researches that do not focus on COS-RD
1431	2012	Efficacy of the trial-based thought record, a new cognitive therapy strategy designed to change core beliefs, in social phobia	Journal of clinical pharmacy and therapeutics	10.1111/j.1365-2710.2011.01299.x	Researches that do not focus on COS-RD
1432	2014	Efficacy of warming of intravenous fluids administered during laparoscopic colon surgery	http://wwwwhoint/trialsearch/Trial2aspx?TrialID=KCT0001295	/	Researches that do not focus on COS-RD
1433	2020	Efficacy outcomes in cladribine tabletstreated patients in CLARITY were similar between patients who did vs. did not enter CLARITY extension	European journal of neurology	/	Researches that do not focus on COS-RD
1434	2020	Efficacy outcomes in cladribine tablets-treated patients in CLARITY were similar between patients who did vs. did not enter CLARITY extension	Multiple sclerosis journal	10.1177/1352458520917096	Researches that do not focus on COS-RD
1435	2020	Efficacy outcomes reported in trials of multiple sclerosis: A systematic scoping review	Mult Scler Relat Disord	10.1016/j.msard.2020.102435	Researches that do not focus on COS-RD
1436	2017	An e-health delivered trial to test the efficacy of a combined physical activity and sleep intervention to improve sleep quality in Australian adults with poor sleep quality: the Refresh Study	https://trialsearchwhoint/Trial2aspx?TrialID=ACTRN12617000680369	/	Researches that do not focus on COS-RD
1437	2015	Eight Brocades (Ba Duan Jin) for Treating Patients With Fibromyalgia	https://clinicaltrialsgov/show/NCT02401386	/	Researches that do not focus on COS-RD
1438	2019	An Eight-week RCT of Home-based Pilates for Symptoms of Anxiety, Depression, and Fatigue Among People With MS	https://clinicaltrialsgov/show/NCT04120207	/	Researches that do not focus on COS-RD
1439	2023	Electronic monitors for improving tuberculosis patients’ treatment adherence in China	https://trialsearchwhoint/Trial2aspx?TrialID=ISRCTN15169616	/	Researches that do not focus on COS-RD
1440	2023	Emergency cerclage using double-level versus single-level suture in the management of cervical insufficiency (Cervical Occlusion double-level Stitch Application, COSA): Study protocol for a multicentre, non-blinded, randomised controlled trial	BMJ Open	10.1136/bmjopen-2023-071564	Researches that do not focus on COS-RD
1441	2022	Emotion Recognition, Empathy, or ToM? The Influence of Social Cognition on Communication in Traumatic Brain Injury A Systematic Review	ZEITSCHRIFT FUR NEUROPSYCHOLOGIE	10.1024/1016-264X/a000355	Researches that do not focus on COS-RD
1442	2021	The endometrial tissue microbiota of women who did or did not achieve a live birth within 12 months after a first failed IVF/ICSI cycle	Human reproduction (Oxford, England)	10.1093/humrep/deab126.052	Researches that do not focus on COS-RD
1443	2023	Endoscopic sinusectomy: 'a rose by any other name'. A systematic review of different endoscopic procedures to treat pilonidal disease	Colorectal Dis	10.1111/codi.16361	Researches that do not focus on COS-RD
1444	2012	Endoscopic ultrasound guided biopsy using Echotip ProCore needle for gastric SET	https://trialsearchwhoint/Trial2aspx?TrialID=JPRN-UMIN000008305	/	Researches that do not focus on COS-RD
1445	2016	Engager: evaluation of a collaborative care intervention for offenders	https://trialsearchwhoint/Trial2aspx?TrialID=ISRCTN11707331	/	Researches that do not focus on COS-RD
1446	2023	Engaging pregnant individuals and healthcare professionals in an international mixed methods study to develop a core outcome set for studies on placenta accreta spectrum disorder (COPAS): a study protocol	BMJ Open	10.1136/bmjopen-2021-060699	Researches that do not focus on COS-RD
1447	2017	Engaging Stakeholders and Promoting Uptake of OMERACT Core Outcome Instrument Sets	J Rheumatol	10.3899/jrheum.161273	Researches that do not focus on COS-RD
1448	2022	Engaging Youth in the Development of a Core Outcome Set (COS) for Adolescent Depression Trials	Journal of the American Academy of Child and Adolescent Psychiatry	10.1016/j.jaac.2022.09.050	Researches that do not focus on COS-RD
1449	2012	Enhanced diabetes-cardiovascular management through primary health care in Pakistan	https://trialsearchwhoint/Trial2aspx?TrialID=ISRCTN23905886	/	Researches that do not focus on COS-RD
1450	2013	Enhanced improvement in fatigue from RA treatment with secukinumab: an application of IRT methodology	Annals of the rheumatic disease	10.1136/annrheumdis-2012-eular.506	Researches that do not focus on COS-RD
1451	2012	Enhanced involvement of general practitioners in cancer rehabilitation: a randomised controlled trial	BMJ open	10.1136/bmjopen-2011-000764	Researches that do not focus on COS-RD
1452	2019	Enhanced Medical Rehabilitation for Spinal Cord Injury	https://clinicaltrialsgov/show/NCT03952416	/	Researches that do not focus on COS-RD
1453	2022	Enhanced Medical Rehabilitation for Spinal Cord Injury	https://clinicaltrialsgov/show/NCT05364151	/	Researches that do not focus on COS-RD
1454	2020	Enhanced rehabilitation and care models for adults with dementia following hip fracture surgery	Cochrane Database of Systematic Reviews	10.1002/14651858.CD010569.pub3	Researches that do not focus on COS-RD
1455	2010	Enhancing medication adherence in patients with bipolar disorder	Human psychopharmacology	10.1002/hup.1081	Researches that do not focus on COS-RD
1456	2019	Enhancing the uptake of core outcome sets: An essential role for health technology assessment bodies	Journal of Evidence-Based Medicine	10.1111/jebm.12337	Researches that do not focus on COS-RD
1457	2020	Ensuring young voices are heard in core outcome set development: international workshops with 70 children and young people	Res Involv Engagem	10.1186/s40900-020-00202-9	Researches that do not focus on COS-RD
1458	2016	An enteropathy score predicts subsequent length better than lactulose mannitol (L: M) ratio alone in children enrolled in a community-based randomized trial of complementary food supplements in rural Bangladesh	FASEB journal	/	Researches that do not focus on COS-RD
1459	2022	The EPilepsy outcome Set for Effectiveness Trials project (EPSET): Developing a core outcome set for adults with epilepsy	Epilepsia	10.1111/epi.17388	Researches that do not focus on COS-RD
1460	2022	ERAS Protocol in Newborns: CARES Study	https://clinicaltrialsgov/show/NCT05511233	/	Researches that do not focus on COS-RD
1461	2023	Eribulin versus S-1 as rst- or second- line chemotherapy to assess Health-related Quality of Life and overall survival in HER2-negative metastatic breast cancer (RESQ study): a non-inferiority, randomized controlled trial	Cancer research	10.1158/1538-7445.SABCS22-P1-03-01	Researches that do not focus on COS-RD
1462	2017	Erratum to Development of a core outcome set for orthodontic trials using a mixed-methods approach: protocol for a multicentre study	Trials	10.1186/s13063-017-2147-5	Researches that do not focus on COS-RD
1463	2019	Erratum: Correction to: development of a core outcome set for amblyopia, strabismus and ocular motility disorders: a review to identify outcome measures (BMC ophthalmology (2019) 19 1 (47))	BMC ophthalmology	10.1186/s12886-019-1073-6	Researches that do not focus on COS-RD
1464	2019	Erratum: Efficacy and Safety Outcomes in Systematic Reviews of Interventions for Postoperative Pain in Children: Comparison Against the Recommended Core Outcome Set. (Pain Medicine (United States) (pnx255) DOI: 10.1093/pm/pnx255)	Pain Medicine (United States)	10.1093/pm/pnx289	Researches that do not focus on COS-RD
1465	2018	Erratum: Validated Outcomes in the Grafting of Autologous Fat to the Breast: The VOGUE Study. Development of a Core Outcome Set for Research and Audit: Correction (Plastic and reconstructive surgery (2018) 141 5 (633e-638e))	Plastic and reconstructive surgery	10.1097/PRS.0000000000004719	Researches that do not focus on COS-RD
1466	2004	Erythrocyte sickling during exercise and thermal stress	Clinical journal of sports medicine	/	Researches that do not focus on COS-RD
1467	2021	Esketamine via the bloodstream for Complex Regional Pain Syndrome	https://trialsearchwhoint/Trial2aspx?TrialID=EUCTR2021-000640-21-NL	/	Researches that do not focus on COS-RD
1468	2023	Essential domains, core outcome sets, and measurements to capture benefits and harms of implant dentistry interventions: The ID-COSM initiative	J Periodontol	10.1002/jper.23-0203	Researches that do not focus on COS-RD
1469	2023	Essential Domains, Core Outcome Sets, and Measurements to Capture the Benefits and Harms of Implant Dentistry Interventions: The ID-COSM Initiative	INTERNATIONAL JOURNAL OF PERIODONTICS & RESTORATIVE DENTISTRY	10.11607/prd.2023.5.e	Researches that do not focus on COS-RD
1470	2023	Essential Domains, Core Outcome Sets, and Measurements to Capture the Benefits and Harms of Implant Dentistry Interventions: The ID-COSM Initiative	Int J Periodontics Restorative Dent	10.11607/prd.2023.5.e	Researches that do not focus on COS-RD
1471	2021	Establishing a Core Outcome Set for Autosomal Dominant Polycystic Kidney Disease: Report of the Standardized Outcomes in Nephrology-Polycystic Kidney Disease (SONG-PKD) Consensus Workshop	Am J Kidney Dis	10.1053/j.ajkd.2020.05.024	Researches that do not focus on COS-RD
1472	2023	Establishing a core outcome set for blunt cerebrovascular injury: an EAST modified Delphi method consensus study	Trauma Surg Acute Care Open	10.1136/tsaco-2022-001017	Researches that do not focus on COS-RD
1473	2022	Establishing a Core Outcome Set for Endodontic Treatment modalities	Int Endod J	10.1111/iej.13749	Researches that do not focus on COS-RD
1474	2021	Establishing a core outcome set for mucopolysaccharidoses (MPS) in children: study protocol for a rapid literature review, candidate outcomes survey, and Delphi surveys	Trials	10.1186/s13063-021-05791-8	Researches that do not focus on COS-RD
1475	2022	Establishing a core outcome set for neurogenic bladder trials: study protocol for a scoping review and Delphi surveys	Trials	10.1186/s13063-022-06419-1	Researches that do not focus on COS-RD
1476	2020	Establishing a Core Outcome Set for Peritoneal Dialysis: Report of the SONG-PD (Standardized Outcomes in Nephrology-Peritoneal Dialysis) Consensus Workshop	Am J Kidney Dis	10.1053/j.ajkd.2019.09.017	Researches that do not focus on COS-RD
1477	2019	Establishing a core outcome set for treatment of uncomplicated appendicitis in children: study protocol for an international Delphi survey	BMJ Open	10.1136/bmjopen-2018-028861	Researches that do not focus on COS-RD
1478	2023	Establishing a core outcomes set for massive transfusion: An Eastern Association for the Surgery of Trauma modified Delphi method consensus study	J Trauma Acute Care Surg	10.1097/ta.0000000000003884	Researches that do not focus on COS-RD
1479	2020	Establishing Core Cardiovascular Outcome Measures for Trials in Hemodialysis: Report of an International Consensus Workshop	Am J Kidney Dis	10.1053/j.ajkd.2020.01.022	Researches that do not focus on COS-RD
1480	2017	Establishing Core Outcome Domains in Hemodialysis: Report of the Standardized Outcomes in Nephrology-Hemodialysis (SONG-HD) Consensus Workshop	Am J Kidney Dis	10.1053/j.ajkd.2016.05.022	Researches that do not focus on COS-RD
1481	2020	Establishing core outcome sets for gastrointestinal recovery in studies of postoperative ileus and small bowel obstruction: protocol for a nested methodological study	Colorectal Disease	10.1111/codi.14899	Researches that do not focus on COS-RD
1482	2017	Establishing core outcome sets for phenylketonuria (PKU) and medium-chain Acyl-CoA dehydrogenase (MCAD) deficiency in children: study protocol for systematic reviews and Delphi surveys	Trials	10.1186/s13063-017-2327-3	Researches that do not focus on COS-RD
1483	2023	Establishing the core elements of a frailty at the front door model of care using a modified real-time Delphi technique	BMC Emergency Medicine	10.1186/s12873-023-00893-9	Researches that do not focus on COS-RD
1484	2023	ESTABLISHING THE CORE ELEMENTS OF A FRAILTY AT THE FRONT DOOR MODEL OF CARE USING A MODIFIED REAL-TIME DELPHI TECHNIQUE	Emergency Medicine Journal	10.1136/emermed-2023-IAEM.4	Researches that do not focus on COS-RD
1485	2014	Establishment and evaluation to the effects of a clinical pathway for three-level stoke rehabilitation	https://trialsearchwhoint/Trial2aspx?TrialID=ChiCTR-TRC-14004503	/	Researches that do not focus on COS-RD
1486	2022	Establishment of a core outcome set for burn care research: development and international consensus	BMJ Med	10.1136/bmjmed-2022-000183	Researches that do not focus on COS-RD
1487	1998	Estimates of the discriminant ability of definitions of improvement for juvenile rheumatoid arthritis	Journal of rheumatology	/	Researches that do not focus on COS-RD
1488	2002	Estrogen raises the sweating threshold in postmenopausal women with hot flashes	Fertility and sterility	10.1016/s0015-0282(01)03009-6	Researches that do not focus on COS-RD
1489	2018	European Society of Coloproctology (ESCP) Core Outcome Set (COS) for haemorrhoidal disease (HD): An international Delphi study	Colorectal Disease	10.1111/codi.14329	Researches that do not focus on COS-RD
1490	2019	European Society of Coloproctology Core Outcome Set for haemorrhoidal disease: an international Delphi study among healthcare professionals	Colorectal Dis	10.1111/codi.14553	Researches that do not focus on COS-RD
1491	2020	EUS-guided 22-gauge fine needle biopsy versus single-incision with needle knife for the diagnosis of upper gastrointestinal subepithelial lesions: a randomized controlled trial	Endoscopy international open	10.1055/a-1075-1900	Researches that do not focus on COS-RD
1492	2018	EUS-guided fine needle biopsy versus singleincision with needle knife for the diagnosis of upper gastrointestinal subepithelial lesions: a single-blinded, multicenter, randomized controlled trial	Gastrointestinal endoscopy	/	Researches that do not focus on COS-RD
1493	2023	evaluate the effectiveness of Emotion-Focused therapy in PMDD	https://trialsearchwhoint/Trial2aspx?TrialID=IRCT20220920055998N1	/	Researches that do not focus on COS-RD
1494	2014	Evaluating a Novel Working Memory Training Program to Decrease Symptoms of PTSD	https://clinicaltrialsgov/show/NCT02139137	/	Researches that do not focus on COS-RD
1495	2023	Evaluating Conversational Agents for Mental Health: Scoping Review of Outcomes and Outcome Measurement Instruments	J Med Internet Res	10.2196/44548	Researches that do not focus on COS-RD
1496	2017	Evaluating effectiveness of interventions aimed at improving clinical, behavioral, or psychosocial outcomes for young adults with Type 1 diabetes: Development of a core outcome set	Journal of Evidence-Based Medicine	10.1111/jebm.12262	Researches that do not focus on COS-RD
1497	2018	Evaluating interventions for informed consent for surgery (ICONS): Protocol for the development of a core outcome set	Trials	10.1186/s13063-018-2986-8	Researches that do not focus on COS-RD
1498	2015	Evaluating outcomes used in cardiothoracic surgery interventional research: a systematic review of reviews to develop a core outcome set	PLoS One	10.1371/journal.pone.0122204	Researches that do not focus on COS-RD
1499	2022	Evaluating Ovarian Reserve After Conventional Laparoscopy Versus Robotic Surgery for Bilateral Endometrioma	https://clinicaltrialsgov/show/NCT05357924	/	Researches that do not focus on COS-RD
1500	2023	Evaluating pain in survivors of critical illness: the correlation between the EQ-5D-5L and the Brief Pain Inventory	BMJ Open Respir Res	10.1136/bmjresp-2022-001426	Researches that do not focus on COS-RD
1501	2018	Evaluating physical activity in dementia: a systematic review of outcomes to inform the development of a core outcome set	Age Ageing	10.1093/ageing/afx135	Researches that do not focus on COS-RD
1502	2018	Evaluating the Clinical Utility and Client Acceptability of Video Intervention	https://clinicaltrialsgov/show/NCT03658499	/	Researches that do not focus on COS-RD
1503	2019	Evaluating the effectiveness and implementation of evidence-based treatment: a multisite hybrid design	American psychologist	10.1037/amp0000309	Researches that do not focus on COS-RD
1504	2022	Evaluating the effectiveness of a comprehensive lifestyle therapy program versus psychological care for managing mood disorders: the HARMON-E Trial	https://trialsearchwhoint/Trial2aspx?TrialID=ACTRN12622001026718	/	Researches that do not focus on COS-RD
1505	2018	Evaluating the effectiveness of ED (previously Diagnostic Questions or DQ) formative assessment programme on raising attainment in mathematics at GCSE	https://trialsearchwhoint/Trial2aspx?TrialID=ISRCTN62362872	/	Researches that do not focus on COS-RD
1506	2020	Evaluating the effects of Carum Copticum extract on pain and function of patients after anterior cruciate ligament repair	https://trialsearchwhoint/Trial2aspx?TrialID=IRCT20160614028447N7	/	Researches that do not focus on COS-RD
1507	2017	Evaluating the efficacy and feasibility of a university-based high intensity interval training program (Uni HIIT) on health and well-being in young adults	http://wwwwhoint/trialsearch/Trial2aspx?TrialID=ACTRN12617000178347	/	Researches that do not focus on COS-RD
1508	2023	Evaluating the impact of a manager training course featured on the Unmind mental health app	https://trialsearchwhoint/Trial2aspx?TrialID=ISRCTN15572765	/	Researches that do not focus on COS-RD
1509	2016	Evaluation of 2 Heat-Mitigation Methods in Army Trainees	Journal of athletic training	10.4085/1062-6050-51.10.13	Researches that do not focus on COS-RD
1510	2009	Evaluation of a brain training programme in cancer survivors self reporting cognitive changes	http://wwwwhoint/trialsearch/Trial2aspx?TrialID=ACTRN12609000683235	/	Researches that do not focus on COS-RD
1511	2014	Evaluation of a brief parenting discussion group for parents of 3-8 year old children with a disability	https://trialsearchwhoint/Trial2aspx?TrialID=ACTRN12614000692639	/	Researches that do not focus on COS-RD
1512	2023	Evaluation of a co-developed digital self-management program to reduce sedentary time and increase adherence to reduced sedentary time in older adults in transition to retirement	https://trialsearchwhoint/Trial2aspx?TrialID=ISRCTN13045377	/	Researches that do not focus on COS-RD
1513	2017	Evaluation of a group-based Acceptance and Commitment Therapy (ACT) intervention on quality of life following treatment for early breast cancer	https://trialsearchwhoint/Trial2aspx?TrialID=ACTRN12617001322325	/	Researches that do not focus on COS-RD
1514	2021	Evaluation of a Multidisciplinary Lifestyle Treatment for Inpatients With Mental Illness	https://clinicaltrialsgov/show/NCT04922749	/	Researches that do not focus on COS-RD
1515	2014	Evaluation of a New Design of Crowns in the Posterior Teeth	https://clinicaltrialsgov/show/NCT02110550	/	Researches that do not focus on COS-RD
1516	2019	Evaluation of a tele-rehabilitation aftercare program	https://trialsearchwhoint/Trial2aspx?TrialID=DRKS00016077	/	Researches that do not focus on COS-RD
1517	2023	Evaluation of an addictive eating intervention on eating behaviours and overall relationship with food and diet quality in young adults	https://trialsearchwhoint/Trial2aspx?TrialID=ACTRN12623001079639	/	Researches that do not focus on COS-RD
1518	2013	Evaluation of an online parenting programme for parents of 3-4 year-old children	https://trialsearchwhoint/Trial2aspx?TrialID=ACTRN12613000480785	/	Researches that do not focus on COS-RD
1519	2007	Evaluation of Dutch Integrated Stroke Service Experiments	https://trialsearchwhoint/Trial2aspx?TrialID=ISRCTN67636203	/	Researches that do not focus on COS-RD
1520	2012	Evaluation of early enteral feeding through nasogastric and nasojejunal tube in severe acute pancreatitis: a noninferiority randomized controlled trial	Pancreas	10.1097/MPA.0b013e318221c4a8	Researches that do not focus on COS-RD
1521	2019	Evaluation of Effectiveness of Child-oriented Goal-setting in Paediatric Rehabilitation (the ENGAGE Approach)	https://clinicaltrialsgov/show/NCT04096430	/	Researches that do not focus on COS-RD
1522	2014	Evaluation of efficacy of a new hybrid fusion device: a randomized, two-centre controlled trial	BMC musculoskeletal disorders	10.1186/1471-2474-15-294	Researches that do not focus on COS-RD
1523	2015	Evaluation of interventions for informed consent for randomised controlled trials (ELICIT): developing a core outcome set	TRIALS	10.1186/1745-6215-16-S2-P53	Researches that do not focus on COS-RD
1524	2015	Evaluation of interventions for informed consent for randomised controlled trials (ELICIT): protocol for a systematic review of the literature and identification of a core outcome set using a Delphi survey	Trials	10.1186/s13063-015-1011-8	Researches that do not focus on COS-RD
1525	2015	Evaluation of measurement properties of pediatric acute diarrheal severity scoring systems	Trials	/	Researches that do not focus on COS-RD
1526	2019	Evaluation of outcomes reported in randomized controlled trials for herbal remedies for adults with chronic hepatitis C	Journal of Traditional Chinese Medical Sciences	10.1016/j.jtcms.2019.03.002	Researches that do not focus on COS-RD
1527	2023	Evaluation of Patient and Public Involvement in the development of a patient reported outcome set in brain tumour trials (COBra Study)	Quality of Life Research	10.1007/s11136-023-03353-w	Researches that do not focus on COS-RD
1528	2022	Evaluation of patients' experience and related qualitative outcomes in venous thromboembolism: A scoping review	J Thromb Haemost	10.1111/jth.15788	Researches that do not focus on COS-RD
1529	2022	Evaluation of patients' experience and related qualitative outcomes in venous thromboembolism: A scoping review	Research and Practice in Thrombosis and Haemostasis	10.1002/rth2.12787	Researches that do not focus on COS-RD
1530	2019	Evaluation of preoperative CT parameters associated with postoperative pancreatic fistula after pancreaticoduodenectomy	HPB	10.1016/j.hpb.2019.10.1089	Researches that do not focus on COS-RD
1531	2022	Evaluation of Propofol Dosing Based on Total Body Weight Using Closes-loop Anaesthesia Delivery System	https://clinicaltrialsgov/show/NCT05305313	/	Researches that do not focus on COS-RD
1532	2022	The evaluation of reporting of patient-reported outcomes in MDD: A meta-epidemiological study of clinical trials	J Psychiatr Res	10.1016/j.jpsychires.2022.03.028	Researches that do not focus on COS-RD
1533	2013	Evaluation of test characteristics for outcome measures used in Raynaud's phenomenon clinical trials	Arthritis care & research	10.1002/acr.21858	Researches that do not focus on COS-RD
1534	2023	Evaluation of the Acceptability and Feasibility of Implementing a Minimum Dataset to Monitor Stroke Care for People with Aphasia	International Journal of Stroke	10.1177/174749302311888	Researches that do not focus on COS-RD
1535	2019	Evaluation of the clinical pharmacist role in improving clinical outcomes in patients with lower urinary tract symptoms due to benign prostatic hyperplasia	International journal of clinical pharmacy	10.1007/s11096-019-00896-2	Researches that do not focus on COS-RD
1536	2021	Evaluation of the Effectiveness of Child-oriented Goal-setting in Paediatric Rehabilitation (the ENGAGE Approach)	https://clinicaltrialsgov/show/NCT05017363	/	Researches that do not focus on COS-RD
1537	2021	Evaluation of the Effects of the Couple-based Family Nursing for Women With Breast Cancer	https://clinicaltrialsgov/show/NCT05100914	/	Researches that do not focus on COS-RD
1538	2015	Evaluation of the Integrated Group Reading (IGR) early intervention	https://trialsearchwhoint/Trial2aspx?TrialID=ISRCTN38427991	/	Researches that do not focus on COS-RD
1539	2019	Evaluation of the Level 4 Group Triple P project	https://trialsearchwhoint/Trial2aspx?TrialID=ISRCTN89357177	/	Researches that do not focus on COS-RD
1540	2017	Evaluation of the measurement properties of symptom measurement instruments for atopic eczema: a systematic review	Allergy	10.1111/all.12959	Researches that do not focus on COS-RD
1541	2021	An evaluation of the measurement properties of the Olerud Molander Ankle Score in adults with an ankle fracture	Physiotherapy	10.1016/j.physio.2021.03.015	Researches that do not focus on COS-RD
1542	2020	Evaluation of the quality of clinical data collection for a pan-Canadian cohort of children affected by inherited metabolic diseases: lessons learned from the Canadian Inherited Metabolic Diseases Research Network	Orphanet J Rare Dis	10.1186/s13023-020-01358-z	Researches that do not focus on COS-RD
1543	2019	Evaluation of Tipping Point	https://clinicaltrialsgov/show/NCT03965273	/	Researches that do not focus on COS-RD
1544	2017	Evaluation of Various Cooling Systems After Exercise-Induced Hyperthermia	Journal of athletic training	10.4085/1062-6050-52.1.11	Researches that do not focus on COS-RD
1545	2016	Evaluation of Zippy’s Friends: a school-based coping and social skills programme for young children	https://trialsearchwhoint/Trial2aspx?TrialID=ISRCTN82558815	/	Researches that do not focus on COS-RD
1546	2014	Everolimus impact on hepatocellular carcinoma recurrence after liver transplantation - 12, 24, and 36 months data from 719 liver transplant recipients	Transplantation	10.1097/01.tp.0000452134.25285.de	Researches that do not focus on COS-RD
1547	2016	Everolimus-eluting bioresorbable stent vs. durable polymer everolimus-eluting metallic stent in patients with ST-segment elevation myocardial infarction: results of the randomized ABSORB ST-segment elevation myocardial infarction-TROFI II trial	European heart journal	10.1093/eurheartj/ehv500	Researches that do not focus on COS-RD
1548	2016	everyBody – Tailored online health promotion and eating disorder prevention for women at different risk stages	https://trialsearchwhoint/Trial2aspx?TrialID=ISRCTN13716228	/	Researches that do not focus on COS-RD
1549	2021	Evidence and clinical trials in Endourology: where are we going	Curr Opin Urol	10.1097/mou.0000000000000851	Researches that do not focus on COS-RD
1550	2016	Evidence based criteria for corticosteroid tapering/discontinuation. An analysis of the paediatric rheumatology international trials organization (PRINTO) trial in new onset juvenile dermatomyositis	Arthritis & rheumatology	10.1002/art.39977	Researches that do not focus on COS-RD
1551	2017	Evidence based criteria for corticosteroid tapering/discontinuation. An analysis of the PRINTO trial in new onset juvenile dermatomyositis	Pediatric rheumatology	10.1186/s12969-017-0141-9	Researches that do not focus on COS-RD
1552	2017	Evidence based recommendations for corticosteroid tapering/discontinuation in new onset juvenile dermatomyositis patients from the printo trial	Arthritis & rheumatology	/	Researches that do not focus on COS-RD
1553	2022	Evidence for Above Cuff Vocalization in Patients With a Tracheostomy: A Systematic Review	Laryngoscope	10.1002/lary.29591	Researches that do not focus on COS-RD
1554	2020	Evidence for pulmonary rehabilitation in chronic respiratory diseases in sub-Saharan Africa: a systematic review	European Respiratory Journal	10.1183/13993003.congress-2020.845	Researches that do not focus on COS-RD
1555	2022	Evidence Gaps in Clinical Trials of Pharmacologic Treatment for H1-Antihistamine-Refractory Chronic Spontaneous Urticaria: A Systematic Review and Future Perspectives	Pharmaceuticals (Basel)	10.3390/ph15101246	Researches that do not focus on COS-RD
1556	2023	An evidence map of systematic reviews on models of outpatient care for patients with chronic heart diseases	Syst Rev	10.1186/s13643-023-02227-z	Researches that do not focus on COS-RD
1557	2023	Evolution and development of methodologies in social and behavioural science research in relation to oral health	Community Dent Oral Epidemiol	10.1111/cdoe.12821	Researches that do not focus on COS-RD
1558	2021	The evolution of instrument selection for inclusion in core outcome sets at OMERACT: Filter 2.2	Semin Arthritis Rheum	10.1016/j.semarthrit.2021.08.011	Researches that do not focus on COS-RD
1559	2019	The Evolution of Quality of Life Assessment and Use in Dermatology	Dermatology	10.1159/000496923	Researches that do not focus on COS-RD
1560	2023	The exacerbation experience and research priorities of Australians with COPD	Respirology	10.1111/resp.14459	Researches that do not focus on COS-RD
1561	2019	An Examination of the Impact of Acceptance & Commitment Therapy on Pain-Related Acceptance in Veterans	Postgraduate medicine	10.1080/00325481.2019.1655695	Researches that do not focus on COS-RD
1562	2018	Exercise and Weight Control	https://clinicaltrialsgov/show/NCT03413826	/	Researches that do not focus on COS-RD
1563	2014	Exercise for reducing fear of falling in older people living in the community	Cochrane Database of Systematic Reviews	10.1002/14651858.CD009848.pub2	Researches that do not focus on COS-RD
1564	2020	Exercise in older women with breast cancer during systemic therapy: study protocol of a randomised controlled trial (BREACE)	BMJ open	10.1136/bmjopen-2020-038674	Researches that do not focus on COS-RD
1565	2010	Exercise intervention trial for women with breast cancer related lymphoedema	http://wwwwhoint/trialsearch/Trial2aspx?TrialID=ACTRN12610000788077	/	Researches that do not focus on COS-RD
1566	2019	Exercise Interventions in Huntington's Disease: An Individual Patient Data Meta-Analysis	Mov Disord Clin Pract	10.1002/mdc3.12809	Researches that do not focus on COS-RD
1567	2021	Exercise therapy for chronic low back pain	Cochrane Database of Systematic Reviews	10.1002/14651858.CD009790.pub2	Researches that do not focus on COS-RD
1568	2005	Exercise therapy for multiple sclerosis	Cochrane Database of Systematic Reviews	10.1002/14651858.CD003980.pub2	Researches that do not focus on COS-RD
1569	2022	Exercise therapy for the treatment of tendinopathies: A scoping review	Physiotherapy (United Kingdom)	10.1016/j.physio.2021.12.301	Researches that do not focus on COS-RD
1570	2008	Exercise therapy in juvenile idiopathic arthritis	Cochrane Database of Systematic Reviews	10.1002/14651858.CD005954.pub2	Researches that do not focus on COS-RD
1571	2023	exercise therapy in lowback pain	https://trialsearchwhoint/Trial2aspx?TrialID=IRCT20230806059059N1	/	Researches that do not focus on COS-RD
1572	2017	Exercises in nursing professionals with Low Back Pain	http://wwwwhoint/trialsearch/Trial2aspx?TrialID=RBR-26wscq	/	Researches that do not focus on COS-RD
1573	2021	Expanding Health Systems Research to Optimize Hypertension Care Cascade in HIV-Infected Individuals in Mozambique	https://clinicaltrialsgov/show/NCT05002322	/	Researches that do not focus on COS-RD
1574	2019	Expanding the reach and delivery of Media Smart-Targeted: an online intervention found to both reduce eating disorder onset and increase eating disorder remission	https://trialsearchwhoint/Trial2aspx?TrialID=ACTRN12619000810112	/	Researches that do not focus on COS-RD
1575	2022	THE EXPERIENCES OF PEOPLE WITH GLIOMA AND THEIR CAREGIVERS: LIVING WITH UNCERTAINTY AND LONG TERM CONSEQUENCES (COBRA STUDY)	Neuro-Oncology	10.1093/neuonc/noac200.007	Researches that do not focus on COS-RD
1576	2011	Experimental and clinical study of prognosis of chronic compartment syndrome	https://trialsearchwhoint/Trial2aspx?TrialID=ChiCTR-TRC-11001881	/	Researches that do not focus on COS-RD
1577	2018	Expert consensus on core outcomes for cardiac trials: An edelphi study	Thoracic and Cardiovascular Surgeon	10.1055/s-0038-1628017	Researches that do not focus on COS-RD
1578	2022	Expert Consensus Regarding Core Outcomes for Enhanced Recovery after Cesarean Delivery Studies: A Delphi Study	Anesthesiology	10.1097/aln.0000000000004263	Researches that do not focus on COS-RD
1579	2023	Exploration and consideration on establishing a core outcome set of Traditional Chinese Medicine clinical trials in distal radius fracture]	Zhongguo Gu Shang	10.12200/j.issn.1003-0034.2023.09.020	Researches that do not focus on COS-RD
1580	2024	Exploration of Evaluation Practices in Social Prescribing Services in Ireland: A Cross-Sectional Observational Study	Healthcare (Basel)	10.3390/healthcare12020219	Researches that do not focus on COS-RD
1581	2019	An exploration of factors affecting second round response rates in Delphi studies for core outcome set development	Journal of Evidence-Based Medicine	10.1111/jebm.12335	Researches that do not focus on COS-RD
1582	2015	Exploratory randomized trial on the effect of a brief psychological intervention on emotions, quality of life, discontinuation, and pregnancy rates in in vitro fertilization patients	Fertility and sterility	10.1016/j.fertnstert.2015.05.009	Researches that do not focus on COS-RD
1583	2018	Exploring clinical efficacy evaluation of psychological and physical rehabilitation on post-stroke patients: a Zelen's design study	https://trialsearchwhoint/Trial2aspx?TrialID=ChiCTR1800017752	/	Researches that do not focus on COS-RD
1584	2016	Exploring Computerised Cognitive Training for People With Huntington's Disease	https://clinicaltrialsgov/show/NCT02990676	/	Researches that do not focus on COS-RD
1585	2023	Exploring Endotypes in Chronic Rhinosinusitis (ExpRess): protocol for a cohort study	PloS one	10.1371/journal.pone.0289407	Researches that do not focus on COS-RD
1586	2016	Exploring methods the for selection and integration of stakeholder views in the development of core outcome sets: a case study in reconstructive breast surgery	Trials	10.1186/s13063-016-1591-y	Researches that do not focus on COS-RD
1587	2017	Exploring neurodevelopmental outcome measures used in children with cerebral malaria: the perspectives of caregivers and health workers in Malawi	BMC Pediatr	10.1186/s12887-016-0763-y	Researches that do not focus on COS-RD
1588	2017	Exploring parental involvement in core outcome set development following a stillbirth, part of the International Initiative: International Collaboration for Harmonising Outcomes for Stillbirth (iCHOOSE)	Journal of Evidence-Based Medicine	10.1111/jebm.12262	Researches that do not focus on COS-RD
1589	2023	Exploring the Effectiveness of Group Cognitive Stimulation Training in People With Schizophrenia: a Randomized Controlled Trial	Journal of nursing research	10.1097/jnr.0000000000000576	Researches that do not focus on COS-RD
1590	2015	Exploring the experiences of surgical patients admitted with non-trauma gastrointestinal disorders: A qualitative study	International Journal of Surgery	/	Researches that do not focus on COS-RD
1591	2022	Exploring the Impact of Individualized Pleasure-Oriented Exercise Sessions in a Health Club Setting	https://clinicaltrialsgov/show/NCT05416593	/	Researches that do not focus on COS-RD
1592	2015	Exploring the lived experience of surviving an out of hospital cardiac arrest: Understanding what health outcomes really matter to patients	Resuscitation	10.1016/j.resuscitation.2015.09.255	Researches that do not focus on COS-RD
1593	2014	Exploring the outcomes in studies of primary frozen shoulder: is there a need for a core outcome set?	Qual Life Res	10.1007/s11136-014-0708-6	Researches that do not focus on COS-RD
1594	2023	Exploring the perspectives of selectors and collecters of trial outcome data: an international qualitative study	BMC Med Res Methodol	10.1186/s12874-023-02054-9	Researches that do not focus on COS-RD
1595	2018	Exploring 'VOLITION' in Context - a Study to Inform the Implementation of a New Intervention	https://clinicaltrialsgov/show/NCT03786315	/	Researches that do not focus on COS-RD
1596	2022	Extended Focal Ablation of Localized Prostate Cancer With High-Frequency Irreversible Electroporation: a Nonrandomized Controlled Trial	JAMA surgery	10.1001/jamasurg.2022.2230	Researches that do not focus on COS-RD
1597	2013	Extended-Release Naltrexone Opioid Treatment at Jail Re-Entry	https://clinicaltrialsgov/show/NCT01999946	/	Researches that do not focus on COS-RD
1598	2013	Extended-Release vs. Oral Naltrexone Alcohol Treatment in Primary Care	https://clinicaltrialsgov/show/NCT01893827	/	Researches that do not focus on COS-RD
1599	2017	Extension of stroke care by added neuroprotection to endovascular treatment-escape-NA1 trial	International journal of stroke	10.1177/1747493017726723	Researches that do not focus on COS-RD
1600	2022	Extensive variability of work participation outcomes measured in randomized controlled trials: a systematic review	J Clin Epidemiol	10.1016/j.jclinepi.2021.10.013	Researches that do not focus on COS-RD
1601	1995	External rewarming and age in mildly hypothermic patients after cardiac surgery	Heart & lung	10.1016/s0147-9563(05)80055-x	Researches that do not focus on COS-RD
1602	2016	External Validation of the International Mission for Prognosis and Analysis of Clinical Trials in Traumatic Brain Injury: prognostic Models for Traumatic Brain Injury on the Study of the Neuroprotective Activity of Progesterone in Severe Traumatic Brain Injuries Trial	Journal of neurotrauma	10.1089/neu.2015.4164	Researches that do not focus on COS-RD
1603	2017	Facial aging and appearance: Systematic review of reported outcomes in clinical trials	Journal of Evidence-Based Medicine	10.1111/jebm.12262	Researches that do not focus on COS-RD
1604	2022	Facilitators and barriers to the implementation of the Primary Care Asthma Paediatric Pathway: a qualitative analysis	BMJ open	10.1136/bmjopen-2021-058950	Researches that do not focus on COS-RD
1605	2022	Factors associated with reporting of the Prevention of Falls Network Europe (ProFaNE) core outcome set domains in randomized trials on falls in older people: a citation analysis and correlational study	Trials	10.1186/s13063-022-06642-w	Researches that do not focus on COS-RD
1606	2019	Factors Associated With the Decision-Making on Endovascular Thrombectomy for the Management of Acute Ischemic Stroke	Stroke	10.1161/STROKEAHA.119.025631	Researches that do not focus on COS-RD
1607	2017	Factors in the Efficacy, Safety, and Impact on Quality of Life for Treatment of Drooling with Botulinum Toxin Type A in Patients with Cerebral Palsy	American journal of physical medicine & rehabilitation	10.1097/PHM.0000000000000525	Researches that do not focus on COS-RD
1608	2017	Fast Track Surgery for Abdominal Surgery in Rwanda	https://clinicaltrialsgov/show/NCT03067519	/	Researches that do not focus on COS-RD
1609	2015	Fatigue in Sarcoidosis - Treatment With Methylphenidate	https://clinicaltrialsgov/show/NCT02643732	/	Researches that do not focus on COS-RD
1610	2022	A feasibility and acceptability study of an online intervention for family and friends caring for a person who has attempted suicide	https://trialsearchwhoint/Trial2aspx?TrialID=ACTRN12622001163796	/	Researches that do not focus on COS-RD
1611	2016	Feasibility and added value of meaningful patient involvement in the development of a core outcome set for psoriatic arthritis	QUALITY OF LIFE RESEARCH	/	Researches that do not focus on COS-RD
1612	2012	The feasibility and effects of acupuncture on quality of life scores during chemotherapy in ovarian cancer: results from a pilot, randomized sham-controlled trial	Medical acupuncture	10.1089/acu.2012.0904	Researches that do not focus on COS-RD
1613	2018	Feasibility and efficacy of a guided self-help intervention in supporting mental health professionals in making decisions about disclosure of their own mental health challenges	http://wwwwhoint/trialsearch/Trial2aspx?TrialID=ISRCTN18418155	/	Researches that do not focus on COS-RD
1614	2022	Feasibility and preliminary effectiveness of virtual reality as a patient education tool for people with cancer undergoing immunotherapy: a randomised controlled pilot study in a regional setting	https://trialsearchwhoint/Trial2aspx?TrialID=ACTRN12622001473752	/	Researches that do not focus on COS-RD
1615	2014	The feasibility of a randomized controlled trial of esophagectomy for esophageal cancer--the ROMIO (Randomized Oesophagectomy: minimally Invasive or Open) study: protocol for a randomized controlled trial	Trials	10.1186/1745-6215-15-200	Researches that do not focus on COS-RD
1616	2023	Feasibility of an intervention for Debilitating Symptom Complexes Attributed to Ticks (DSCATT) – an Acceptance and Commitment Therapy (ACT) based transdiagnostic approach	https://trialsearchwhoint/Trial2aspx?TrialID=ACTRN12623000372684	/	Researches that do not focus on COS-RD
1617	2019	Feasibility of Core Antimicrobial Stewardship Interventions in Community Hospitals	JAMA network open	10.1001/jamanetworkopen.2019.9369	Researches that do not focus on COS-RD
1618	2022	The feasibility of delivering the ADVANCE digital intervention to reduce intimate partner abuse by men receiving substance use treatment: protocol for a non-randomised multi-centre feasibility study and embedded process evaluation	Pilot and feasibility studies	10.1186/s40814-022-01116-x	Researches that do not focus on COS-RD
1619	2021	A feasibility randomised controlled trial of a fibromyalgia self-management programme in a community setting with a nested qualitative study (FALCON): study protocol	Musculoskeletal care	10.1002/msc.1509	Researches that do not focus on COS-RD
1620	2022	A Feasibility Study of the Therapeutic Response and Durability of Short-term Androgen-targeted Therapy in Early Prostate Cancer Managed with Surveillance: the Therapeutics in Active Prostate Surveillance (TAPS01) Study	European urology open science	10.1016/j.euros.2022.01.007	Researches that do not focus on COS-RD
1621	2019	Feasibility trial to assess Attention Deficit Hyperactivity Disorder (ADHD) in the Criminal Justice System by using QbTest (a computer task)	https://trialsearchwhoint/Trial2aspx?TrialID=ISRCTN17402196	/	Researches that do not focus on COS-RD
1622	2017	The Feasibility, Effects and Costs of the 'Stay Active at Home Programme'	https://clinicaltrialsgov/show/NCT03293303	/	Researches that do not focus on COS-RD
1623	2016	Fertility-related quality of life from two RCT cohorts with infertility: unexplained infertility and polycystic ovary syndrome	Human reproduction (Oxford, England)	10.1093/humrep/dew175	Researches that do not focus on COS-RD
1624	2021	Fertility-related quality of life in subfertile women undergoing transvaginal hydrolaparoscopy versus hysterosalpingography as a first-line tubal patency test	Human reproduction (Oxford, England)	10.1093/humrep/deab130.467	Researches that do not focus on COS-RD
1625	2023	Fetal cardiac intervention in hypoplastic left heart syndrome with intact or restrictive atrial septum, systematic review, and meta-analysis	Prenat Diagn	10.1002/pd.6420	Researches that do not focus on COS-RD
1626	2012	Fiix-prothrombin Time for Monitoring Warfarin	https://clinicaltrialsgov/show/NCT01565239	/	Researches that do not focus on COS-RD
1627	2016	The final nine outcomes selected by clinicians and patients for the first core outcome set for bariatric surgery - the BARIACT project	BRITISH JOURNAL OF SURGERY	/	Researches that do not focus on COS-RD
1628	2022	Finding "Zen" in Aphasia: The Benefits of Yoga as Described by Key Stakeholders	Am J Speech Lang Pathol	10.1044/2021_ajslp-20-00330	Researches that do not focus on COS-RD
1629	2020	Finding Alternatives to Standard Treatment for Attention-Deficit Hyperactivity Disorder	https://clinicaltrialsgov/show/NCT04532190	/	Researches that do not focus on COS-RD
1630	2021	Finding My Way UK: an investigation of the benefits of online psychological support for cancer survivors	https://trialsearchwhoint/Trial2aspx?TrialID=ISRCTN14317248	/	Researches that do not focus on COS-RD
1631	2021	Finding My Way-Advanced: can a web-based psychosocial intervention improve mental quality of life for women with metastatic breast cancer?	https://trialsearchwhoint/Trial2aspx?TrialID=ACTRN12621001482853	/	Researches that do not focus on COS-RD
1632	2016	Findings from a pilot Randomised trial of an Asthma Internet Self-management Intervention (RAISIN)	BMJ open	10.1136/bmjopen-2015-009254	Researches that do not focus on COS-RD
1633	2002	Fine needle aspiration cytology prior to breast ultrasonography does not alter ultrasound diagnostic accuracy or patient management	Breast (Edinburgh, Scotland)	10.1054/brst.2002.0436	Researches that do not focus on COS-RD
1634	2017	The first phase of developing a core outcome set for people living with dementia at home: Constructing the long list of outcomes: What can we learn methodologically?	Journal of Evidence-Based Medicine	10.1111/jebm.12261	Researches that do not focus on COS-RD
1635	2023	First steps towards a core outcome Set for measuring aggressive behavior in prisoners: a systematic review of current methods	JOURNAL OF FORENSIC PSYCHIATRY & PSYCHOLOGY	10.1080/14789949.2023.2262446	Researches that do not focus on COS-RD
1636	2018	First-line chemotherapy plus pembrolizumab and olaparib for BRCA non-mutated advanced EOC	https://trialsearchwhoint/Trial2aspx?TrialID=EUCTR2018-001973-25-BE	/	Researches that do not focus on COS-RD
1637	2021	Five Year Results of Off the Shelf Fenestrated Endografts for Elective and Emergency Repair of Juxtarenal Abdominal Aortic Aneurysm	European journal of vascular and endovascular surgery	10.1016/j.ejvs.2020.12.012	Researches that do not focus on COS-RD
1638	2017	Five years of specialised early intervention versus two years of specialised early intervention followed by three years of standard treatment for patients with a first episode psychosis: randomised, superiority, parallel group trial in Denmark (OPUS II)	BMJ (Clinical research ed)	10.1136/bmj.i6681	Researches that do not focus on COS-RD
1639	2015	Flowchart-Assisted Resuscitation. Standard CPR vs. Chest Compressions Only: what Happened to the Quality?	https://clinicaltrialsgov/show/NCT02438527	/	Researches that do not focus on COS-RD
1640	2019	Fluids exclusively enteral from day one in premature infants	https://trialsearchwhoint/Trial2aspx?TrialID=ISRCTN89654042	/	Researches that do not focus on COS-RD
1641	2010	Fluoroscopically guided therapeutic lumbar zygapophysial joint injections may reduce the need for radiofrequency neurotomy in chronic low back pain patients	PM and r	/	Researches that do not focus on COS-RD
1642	2017	Focal Irreversible Electroporation (IRE) as a primary and salvage treatment for localised prostate cancer	BJU international	10.1111/bju.13750	Researches that do not focus on COS-RD
1643	2015	The FOCUS, AFFINITY and EFFECTS trials studying the effect(s) of fluoxetine in patients with a recent stroke: a study protocol for three multicentre randomised controlled trials	Trials	10.1186/s13063-015-0864-1	Researches that do not focus on COS-RD
1644	2019	Follow up at one year and beyond of women with gestational diabetes treated with insulin and/or oral hypoglycaemic agents: a core outcome set (COS) using a Delphi survey	IRISH JOURNAL OF MEDICAL SCIENCE	/	Researches that do not focus on COS-RD
1645	2019	Follow-up at 1 year and beyond of women with gestational diabetes treated with insulin and/or oral glucose-lowering agents: a core outcome set using a Delphi survey	Diabetologia	10.1007/s00125-019-4935-9	Researches that do not focus on COS-RD
1646	2019	FoodFix: a pilot study for a personality based intervention for the management of addictive eating	https://trialsearchwhoint/Trial2aspx?TrialID=ACTRN12619001540101	/	Researches that do not focus on COS-RD
1647	2023	Foot and Core Muscles Strengthening effect On Balance and foot Pressure Among Recreational Football Players With Pes Planus: RANDOMIZED CONTROLLED TRIAL	https://trialsearchwhoint/Trial2aspx?TrialID=CTRI/2023/11/059479	/	Researches that do not focus on COS-RD
1648	2012	Foot disease in Juvenile Idiopathic Arthritis: foot care trial	https://trialsearchwhoint/Trial2aspx?TrialID=ISRCTN49672274	/	Researches that do not focus on COS-RD
1649	2016	Forced-Air Warming During Pediatric Surgery: a Randomized Comparison of a Compressible with a Noncompressible Warming System	Anesthesia and analgesia	10.1213/ANE.0000000000001036	Researches that do not focus on COS-RD
1650	2017	Fostering healthy dietary habits through a mobile-health intervention targeting toddlers' food and eating environment	https://trialsearchwhoint/Trial2aspx?TrialID=ISRCTN92980420	/	Researches that do not focus on COS-RD
1651	2012	Four-year-old outcomes of a universal infant-toddler shared reading intervention: the let's read trial	Archives of pediatrics & adolescent medicine	10.1001/archpediatrics.2012.1099	Researches that do not focus on COS-RD
1652	2019	A framework for vetting “good” outcomes-based measures in alternative payment models	Journal of Managed Care and Specialty Pharmacy	/	Researches that do not focus on COS-RD
1653	2023	Frequency Of pRenatal CAre viSiTs (FORCAST): study protocol to develop a core outcome set for prenatal care schedules	/	10.1101/2023.04.17.23288705	Researches that do not focus on COS-RD
1654	2024	Frequency of Prenatal Care Visits: A Core Outcome Set for Prenatal Care Schedules	J Womens Health (Larchmt)	10.1089/jwh.2023.0592	Researches that do not focus on COS-RD
1655	2023	Frequency of Prenatal Care Visits: Protocol to Develop a Core Outcome Set for Prenatal Care Schedules	JMIR Res Protoc	10.2196/43962	Researches that do not focus on COS-RD
1656	2020	From evidence based medicine to practice: gum chewing for postoperative recovery of gastrointestinal function after colorectal surgery with interprofessional teamwork	European journal of hospital pharmacy	10.1136/ejhpharm-2020-eahpconf.281	Researches that do not focus on COS-RD
1657	2018	Functional and posture training in patients with inflammation of the plantar fascia	https://trialsearchwhoint/Trial2aspx?TrialID=RBR-6d9cd6	/	Researches that do not focus on COS-RD
1658	2022	Future informed consent research-a steP in the wrong direction!	British Journal of Surgery	10.1093/bjs/znac242	Researches that do not focus on COS-RD
1659	2020	The future of Cochrane Neonatal	Early Hum Dev	10.1016/j.earlhumdev.2020.105191	Researches that do not focus on COS-RD
1660	2017	The future of vulvar disease: Ongoing and new challenges	Journal of Lower Genital Tract Disease	10.1097/LGT.0000000000000335	Researches that do not focus on COS-RD
1661	2017	The gastros study: Standardising outcome reporting in gastric cancer surgery	Surgical Endoscopy and Other Interventional Techniques	10.1007/s00464-017-5565-2	Researches that do not focus on COS-RD
1662	2017	The GASTROS study: Standardising outcome reporting in gastric cancer surgery research	European Journal of Cancer	/	Researches that do not focus on COS-RD
1663	2016	The gastros study: Standardising outcome reporting in gastric cancer surgery research	International Journal of Surgery	/	Researches that do not focus on COS-RD
1664	2017	The GASTROS study: Standardizing outcome reporting in gastric cancer surgery research	Journal of Evidence-Based Medicine	10.1111/jebm.12262	Researches that do not focus on COS-RD
1665	2022	Gathering Global Perspectives to Establish the Research Priorities and Minimum Data Sets for Degenerative Cervical Myelopathy: Sampling Strategy of the First Round Consensus Surveys of AO Spine RECODE-DCM	Global Spine J	10.1177/21925682211047546	Researches that do not focus on COS-RD
1666	2023	The GenderCOS project: study protocol for the development of two international Core Outcome Sets for genital gender affirming surgery	INTERNATIONAL JOURNAL OF TRANSGENDER HEALTH	10.1080/26895269.2023.2288881	Researches that do not focus on COS-RD
1667	2006	Gene expression profiles of breast cancer obtained from core cut biopsies before neoadjuvant docetaxel, adriamycin, and cyclophoshamide chemotherapy correlate with routine prognostic markers and could be used to identify predictive signatures	Zentralblatt fur Gynakologie	10.1055/s-2006-921508	Researches that do not focus on COS-RD
1668	2022	A general framework for selecting work participation outcomes in intervention studies among persons with health problems: a concept paper	BMC Public Health	10.1186/s12889-022-14564-0	Researches that do not focus on COS-RD
1669	2019	Generating outcome domains for COS development: Method for a large and international patient and public participation. The PROCEED study	Journal of Evidence-Based Medicine	10.1111/jebm.12336	Researches that do not focus on COS-RD
1670	2020	Generic outcome set for the international registry on Laser trEAtments in Dermatology (LEAD): a protocol for a Delphi study to achieve consensus on <i>what</i> to measure	BMJ OPEN	10.1136/bmjopen-2020-038145	Researches that do not focus on COS-RD
1671	2019	Gestational diabetes prevention and treatment: a protocol for developing core outcome sets	BMJ Open	10.1136/bmjopen-2019-030574	Researches that do not focus on COS-RD
1672	2015	Getting back to normal': using patients' lived experience to inform a core outcome set for cardiac arrest clinical trials	TRIALS	10.1186/1745-6215-16-S3-P3	Researches that do not focus on COS-RD
1673	2018	Getting it right: core outcome sets in quality improvement research	Bjog	10.1111/1471-0528.15332	Researches that do not focus on COS-RD
1674	2019	Getting the right answer: core outcome sets in orthopaedics	Bone Joint J	10.1302/0301-620x.101b3.Bjj-2019-0065	Researches that do not focus on COS-RD
1675	2015	The Ghent Psychotherapy Study (GPS)	https://trialsearchwhoint/Trial2aspx?TrialID=ISRCTN17130982	/	Researches that do not focus on COS-RD
1676	2022	GIR-cos-core outcome sets for ileus and small bowel obstruction	Colorectal Disease	10.1111/codi.16049	Researches that do not focus on COS-RD
1677	1999	Girls Health Enrichment Multi-Site Studies (GEMS)	https://clinicaltrialsgov/show/NCT00000615	/	Researches that do not focus on COS-RD
1678	2023	Global consensus process to establish a core data set for hidradenitis suppurativa registries	Br J Dermatol	10.1093/bjd/ljad454	Researches that do not focus on COS-RD
1679	1999	Global statistical tests for comparing multiple outcomes in rheumatoid arthritis trials. MIRA Trial Group	Arthritis and rheumatism	10.1002/1529-0131(199909)42:9<1879::AID-ANR12>3.0.CO;2-1	Researches that do not focus on COS-RD
1680	2015	Gloves, gowns and masks for reducing the transmission of meticillin‐resistant Staphylococcus aureus (MRSA) in the hospital setting	Cochrane Database of Systematic Reviews	10.1002/14651858.CD007087.pub2	Researches that do not focus on COS-RD
1681	2023	Glucocorticoids in adults with acute respiratory distress syndrome (GuARDS Trial)	https://trialsearchwhoint/Trial2aspx?TrialID=ISRCTN15076735	/	Researches that do not focus on COS-RD
1682	2018	Gluteal tendinopathy Education (GTED): a randomized control trial	https://trialsearchwhoint/Trial2aspx?TrialID=ACTRN12618000253202	/	Researches that do not focus on COS-RD
1683	2022	A good use of time? Providing evidence for how effort is invested in primary and secondary outcome data collection in trials	Trials	10.1186/s13063-022-06973-8	Researches that do not focus on COS-RD
1684	2020	The GRAPPA-OMERACT Working Group: 4 Prioritized Domains for Completing the Core Outcome Measurement Set for Psoriatic Arthritis 2019 Updates	J Rheumatol Suppl	10.3899/jrheum.200127	Researches that do not focus on COS-RD
1685	2003	Greater Ki67 response after 2 weeks neoadjuvant treatment with anastrozole (A) than with tamoxifen (T) or anastrozole plus tamoxifen (C) in the IMPACT trial: a potential predictor of relapse-free survival	/	/	Researches that do not focus on COS-RD
1686	2006	Greater knowledge gain with structured than student-directed learning in Child Health: cluster randomized trial	Medical teacher	10.1080/01421590500314595	Researches that do not focus on COS-RD
1687	2018	Group CBT and Exercise in Management of Depression	https://clinicaltrialsgov/show/NCT03731728	/	Researches that do not focus on COS-RD
1688	2019	Group intervention from a sensorimotor approach to reduce the intensity of chronic pain	Atencion primaria / Sociedad Espanola de Medicina de Familia y Comunitaria	10.1016/j.aprim.2017.07.006	Researches that do not focus on COS-RD
1689	2020	Group intervention to reduce intimate partner abuse by men in substance use treatment	https://trialsearchwhoint/Trial2aspx?TrialID=ISRCTN66109369	/	Researches that do not focus on COS-RD
1690	2020	Group Lifestyle Balance Adapted for Individuals With Impaired Mobility: outcomes for 6-Month RCT and Combined Groups at 12 Months	American journal of preventive medicine	10.1016/j.amepre.2020.06.023	Researches that do not focus on COS-RD
1691	2019	Group-based delivery of a parent-mediated intervention for infants with social communication delay	https://trialsearchwhoint/Trial2aspx?TrialID=ACTRN12619000483156	/	Researches that do not focus on COS-RD
1692	2023	Grouping Immune-modulation With Cryoablation (LOGIC) for Breast Cancers	https://clinicaltrialsgov/show/NCT05806385	/	Researches that do not focus on COS-RD
1693	2018	Gut Microbial Product Predicts Cardiovascular Risk in Chronic Kidney Disease Patients	American journal of nephrology	10.1159/000493862	Researches that do not focus on COS-RD
1694	2018	HABIT-ILE: a randomised trial of hand arm bimanual intensive training including lower extremity training for children with bilateral cerebral palsy	https://trialsearchwhoint/Trial2aspx?TrialID=ACTRN12618000164291	/	Researches that do not focus on COS-RD
1695	2015	Haemodynamic Effect of Intravenous Paracetamol during and after Cardiac Surgery	http://wwwwhoint/trialsearch/Trial2aspx?TrialID=ACTRN12615001099516	/	Researches that do not focus on COS-RD
1696	1992	Haemodynamic evidence for cardiac stress during transurethral prostatectomy	BMJ (Clinical research ed)	10.1136/bmj.304.6828.666	Researches that do not focus on COS-RD
1697	2013	Happy Family Kitchen Project II	https://clinicaltrialsgov/show/NCT01796275	/	Researches that do not focus on COS-RD
1698	2019	Harmonisation of Outcome Parameters and Evaluation (HOPE) for actinic keratosis: protocol for the development of a core outcome set	Trials	10.1186/s13063-019-3696-6	Researches that do not focus on COS-RD
1699	2018	Harmonisation of research outcomes for meaningful translation to practice: The role of Core Outcome Sets and the CROWN Initiative	Aust N Z J Obstet Gynaecol	10.1111/ajo.12771	Researches that do not focus on COS-RD
1700	2023	The Harmonising Outcome Measures for Eczema (HOME) implementation roadmap	Br J Dermatol	10.1093/bjd/ljad278	Researches that do not focus on COS-RD
1701	2014	The Harmonising Outcome Measures for Eczema (HOME) statement to assess clinical signs of atopic eczema in trials	J Allergy Clin Immunol	10.1016/j.jaci.2014.07.043	Researches that do not focus on COS-RD
1702	2022	Harmonising outcomes across early childhood obesity prevention trials: A scoping review and case study	Obesity Reviews	10.1111/obr.13503	Researches that do not focus on COS-RD
1703	2020	Harmonising research outcomes for polycystic ovary syndrome: an international multi-stakeholder core outcome set	Hum Reprod	10.1093/humrep/dez272	Researches that do not focus on COS-RD
1704	2016	Harmonization of outcome parameters: The Harmonizing Outcome Measures for Eczema (HOME) roadmap and the development of a Core Outcome Set (COS) for atopic dermatitis	Nederlands Tijdschrift voor Dermatologie en Venereologie	/	Researches that do not focus on COS-RD
1705	2024	Harmonization of outcomes in epidermolysis bullosa: report of the Core Outcome Sets for Epidermolysis Bullosa (COSEB) kick-off meeting	Br J Dermatol	10.1093/bjd/ljad361	Researches that do not focus on COS-RD
1706	2017	Harmonizing COS: The next generation of challenges	Journal of Evidence-Based Medicine	10.1111/jebm.12261	Researches that do not focus on COS-RD
1707	2021	The harmonizing outcome measures for eczema (Home) complete core outcome set for trials	Acta Dermato-Venereologica	10.2340/00015555-3793	Researches that do not focus on COS-RD
1708	2015	The Harmonizing Outcome Measures for Eczema (HOME) roadmap: a methodological framework to develop core sets of outcome measurements in dermatology	J Invest Dermatol	10.1038/jid.2014.320	Researches that do not focus on COS-RD
1709	2021	Harmonizing research outcomes for polycystic ovary syndrome (HARP), a marathon not a sprint: current challenges and future research need	Hum Reprod	10.1093/humrep/deaa331	Researches that do not focus on COS-RD
1710	2021	Harms reported by patients in rheumatology drug trials: a systematic review of randomized trials in the cochrane library from an OMERACT working group	Semin Arthritis Rheum	10.1016/j.semarthrit.2020.09.023	Researches that do not focus on COS-RD
1711	2021	Harnessing Social Media and mHealth to manage adjustment to parenthood in fathers	https://trialsearchwhoint/Trial2aspx?TrialID=ACTRN12621000275864	/	Researches that do not focus on COS-RD
1712	2013	Has the rheumatoid arthritis (RA) core outcome set influenced the selection of study outcome measures?	Trials	/	Researches that do not focus on COS-RD
1713	2019	The Healing Effects Of Honey and Hydrogel Products On The Diabetic Foot	https://clinicaltrialsgov/show/NCT03816618	/	Researches that do not focus on COS-RD
1714	2020	Healing of apical periodontitis after minimally invasive endodontics therapy using Er,Cr: YSGG laser: a prospective clinical study	Systematic reviews in pharmacy	10.5530/srp.2020.2.21	Researches that do not focus on COS-RD
1715	2022	Health and Social Care Delivery Research	Perioperative exercise programmes to promote physical activity in the medium to long term: systematic review and qualitative research	10.3310/nzpn0787	Researches that do not focus on COS-RD
1716	2012	Health Behavior Change for Hospitalized Veterans	https://clinicaltrialsgov/show/NCT01602172	/	Researches that do not focus on COS-RD
1717	2013	The health benefits of high intensity intermittent exercise in women with Polycystic Ovary Syndrome	https://trialsearchwhoint/Trial2aspx?TrialID=ACTRN12613000074796	/	Researches that do not focus on COS-RD
1718	2017	Health Equity Considerations for Developing and Reporting Patient-reported Outcomes in Clinical Trials: A Report from the OMERACT Equity Special Interest Group	J Rheumatol	10.3899/jrheum.160975	Researches that do not focus on COS-RD
1719	2021	Health literacy and health outcomes in patients with low back pain: a scoping review	BMC Med Inform Decis Mak	10.1186/s12911-021-01572-0	Researches that do not focus on COS-RD
1720	2023	Health Services Research and Pharmacy Practice Conference Abstracts: Partnerships in Healthcare: Advancing Sustainable Medicines Optimisation	International Journal of Pharmacy Practice	/	Researches that do not focus on COS-RD
1721	2023	Health technology assessment 2025 and beyond: lifecycle approaches to promote engagement and efficiency in health technology assessment	Int J Technol Assess Health Care	10.1017/s0266462323000090	Researches that do not focus on COS-RD
1722	2019	Health technology assessment participation and prioritization in core outcome set development	International Journal of Technology Assessment in Health Care	/	Researches that do not focus on COS-RD
1723	2022	Health-related Quality of Life Analysis from KEYNOTE-426: pembrolizumab plus Axitinib Versus Sunitinib for Advanced Renal Cell Carcinoma	European urology	10.1016/j.eururo.2022.06.009	Researches that do not focus on COS-RD
1724	2022	Health-related quality of life and functional outcome measures for pediatric multiple injury: A systematic review and narrative synthesis	J Trauma Acute Care Surg	10.1097/ta.0000000000003457	Researches that do not focus on COS-RD
1725	2002	Health-related quality-of-life assessments and patient-physician communication: a randomized controlled trial	JAMA	10.1001/jama.288.23.3027	Researches that do not focus on COS-RD
1726	2021	Health-related quality-of-life impact of pembrolizumab versus best supportive care in previously systemically treated patients with advanced hepatocellular carcinoma: KEYNOTE-240	Cancer	10.1002/cncr.33317	Researches that do not focus on COS-RD
1727	2021	Healthy Habits Triple P: a parent-focused online program to support healthy eating in early childhood	https://trialsearchwhoint/Trial2aspx?TrialID=ACTRN12621001291875	/	Researches that do not focus on COS-RD
1728	2018	Healthy Stores 2020: a randomised controlled trial to assess impact of a 12-week intervention to reduce retail merchandising of discretionary food and beverages in remote Indigenous community stores, on free sugar intake using store food and drink purchasing data	https://trialsearchwhoint/Trial2aspx?TrialID=ACTRN12618001588280	/	Researches that do not focus on COS-RD
1729	2021	Hearing outcome measures for conductive and mixed hearing loss treatment in adults: a scoping review	Int J Audiol	10.1080/14992027.2020.1820087	Researches that do not focus on COS-RD
1730	2021	Heat Therapy to Prevent Deconditioning During Immobilization	https://clinicaltrialsgov/show/NCT05021523	/	Researches that do not focus on COS-RD
1731	2017	HELP! A multi-center four armed pilot randomized controlled trial for vulvar erosive lichen planus: results and lessons learned	Journal of lower genital tract disease	10.1097/LGT.0000000000000335	Researches that do not focus on COS-RD
1732	2019	Helping Delphi panelists reach agreement on HOW to measure core outcomes	Journal of Evidence-Based Medicine	10.1111/jebm.12337	Researches that do not focus on COS-RD
1733	2014	Helping Urgent Care Users Cope With Distress About Physical Complaints	https://clinicaltrialsgov/show/NCT02298036	/	Researches that do not focus on COS-RD
1734	2017	HERrespect Evaluation	https://clinicaltrialsgov/show/NCT03304015	/	Researches that do not focus on COS-RD
1735	2023	Heterogeneity across outcomes reported in clinical trials for older adults with depression: a systematic survey	J Clin Epidemiol	10.1016/j.jclinepi.2023.03.002	Researches that do not focus on COS-RD
1736	2023	Heterogeneity and Gaps in Reporting Primary Outcomes From Neonatal Trials	Pediatrics	10.1542/peds.2022-060751	Researches that do not focus on COS-RD
1737	2018	Heterogeneity in Clinical, Endoscopic, and Histologic Outcome Measures and Placebo Response Rates in Clinical Trials of Eosinophilic Esophagitis: A Systematic Review	Clin Gastroenterol Hepatol	10.1016/j.cgh.2018.06.005	Researches that do not focus on COS-RD
1738	2018	Heterogeneity in Definitions of Endpoints for Clinical Trials of Ulcerative Colitis: A Systematic Review for Development of a Core Outcome Set	Clin Gastroenterol Hepatol	10.1016/j.cgh.2017.08.025	Researches that do not focus on COS-RD
1739	2021	Heterogeneity in outcome assessment for IBD in routine practice: A mixed-methods study of English Hospitals	Gut	10.1136/gutjnl-2020-bsgcampus.215	Researches that do not focus on COS-RD
1740	2021	Heterogeneity in outcome selection, definition and measurement in studies assessing the treatment of cryptoglandular anal fistula: findings from a systematic review	Tech Coloproctol	10.1007/s10151-021-02452-5	Researches that do not focus on COS-RD
1741	2021	Heterogeneity in outcome selection, definition and measurement in studies assessing the treatment of cryptoglandular anal fistula: findings from a systematic review	Techniques in Coloproctology	10.1007/s10151-021-02452-5	Researches that do not focus on COS-RD
1742	2015	Heterogeneity in post-intervention prolapse and urinary outcome reporting: A one-year review	International Urogynecology Journal and Pelvic Floor Dysfunction	10.1007/s00192-015-2713-x	Researches that do not focus on COS-RD
1743	2022	HETEROGENEITY IN REPORTED BASELINE DATA AND VARIABLES FROM OBSERVATIONAL STUDIES IN INFLAMMATORY BOWEL DISEASE: RESULTS FROM A SYSTEMATIC REVIEW	Gastroenterology	10.1016/S0016-5085(22)62471-5	Researches that do not focus on COS-RD
1744	2016	Heterogeneity in the measurement and reporting of outcomes in studies of electronic cigarette use in adolescents, a systematic analysis of observational studies	European Respiratory Journal	10.1183/13993003.congress-2016.PA2023	Researches that do not focus on COS-RD
1745	2017	Heterogeneity in the measurement and reporting of outcomes in studies of electronic cigarette use in adolescents: a systematic analysis of observational studies	Tob Control	10.1136/tobaccocontrol-2015-052881	Researches that do not focus on COS-RD
1746	2023	Heterogeneity of outcome measures in the clinical trials of treatment for oral submucous fibrosis—Systematic review	Oral Diseases	10.1111/odi.14121	Researches that do not focus on COS-RD
1747	2020	Heterogeneity of Outcome Measures Used in Randomized Controlled Trials for the Treatment of Oral Lichen Planus: A Methodological Study	J Evid Based Dent Pract	10.1016/j.jebdp.2020.101468	Researches that do not focus on COS-RD
1748	2021	Heterogeneity of outcomes for intraoperative music interventions: a scoping review and evidence map	BMJ Evid Based Med	10.1136/bmjebm-2020-111382	Researches that do not focus on COS-RD
1749	2023	Heterogeneity of outcomes in randomized controlled trials on implant prosthodontic therapy is hindering comparative effectiveness research: meta-research study	BMC Oral Health	10.1186/s12903-023-03658-9	Researches that do not focus on COS-RD
1750	2023	Heterogeneity of Outcomes Reporting in Trials Evaluating Traditional Chinese Medicine Breast Massage for Stasis Acute Mastitis: A Methodological Review	Chin Med Sci J	10.24920/004164	Researches that do not focus on COS-RD
1751	2012	Heterogeneity of reporting of clinical outcomes after surgery for colorectal cancer: The need for endpoint standardisation	Colorectal Disease	10.1111/j.1463-1318.2012.03072.x	Researches that do not focus on COS-RD
1752	2023	Heterogeneity of surrogate outcome measures used in critical care studies: A systematic review	Clin Trials	10.1177/17407745231151842	Researches that do not focus on COS-RD
1753	2020	Heterogeneous outcome reporting in adult slow-transit constipation studies: Systematic review towards a core outcome set	J Gastroenterol Hepatol	10.1111/jgh.14818	Researches that do not focus on COS-RD
1754	2017	H-ferritin allows nanometronomic treatment of breast cancer with doxorubicin preventing drug resistance and circumventing cardiotoxicity	Cancer research Conference: 39th annual CTRC-AACR san antonio breast cancer symposium United states	10.1158/1538-7445.SABCS16-P6-12-17	Researches that do not focus on COS-RD
1755	2024	The high cost of care and limited evidence on cost-effective strategies for Lewy body dementia: systematic review of evidence	BJPsych Open	10.1192/bjo.2023.626	Researches that do not focus on COS-RD
1756	2014	High intensity focused ultrasound for the treatment of fibroadenoma	https://trialsearchwhoint/Trial2aspx?TrialID=ISRCTN76622747	/	Researches that do not focus on COS-RD
1757	2019	A high resolution pharyngeal manometry protocol and metrics: Recommendations of an international working group	Dysphagia	10.1007/s00455-019-10022-z	Researches that do not focus on COS-RD
1758	2021	High variability in patient reported outcome utilization following hip fracture: a potential barrier to value-based care	Arch Osteoporos	10.1007/s11657-021-01051-z	Researches that do not focus on COS-RD
1759	2018	High-Definition Transcranial Direct Current Stimulation (HD-tDCS) for Sensory Deficits in Complex Traumatic Brain Injury	https://clinicaltrialsgov/show/NCT03799458	/	Researches that do not focus on COS-RD
1760	2019	Higher number of items associated with significantly lower response rates in COS Delphi surveys	J Clin Epidemiol	10.1016/j.jclinepi.2018.12.010	Researches that do not focus on COS-RD
1761	2021	High-intensity strength training in patients with idiopathic inflammatory myopathies: a randomised controlled trial protocol	BMJ open	10.1136/bmjopen-2020-043793	Researches that do not focus on COS-RD
1762	2020	A High-PRotein Mediterranean Diet and Resistance Exercise for Cardiac Rehabilitation	https://clinicaltrialsgov/ct2/show/NCT04272073	/	Researches that do not focus on COS-RD
1763	2015	Hip fracture surgery: improving the quality of the evidence base	Bone Joint J	10.1302/0301-620x.97b7.35996	Researches that do not focus on COS-RD
1764	2008	Hip Osteoarthritis: effects of Exercise Programs on Pain and Disability	https://clinicaltrialsgov/show/NCT00682617	/	Researches that do not focus on COS-RD
1765	2011	HIV/STI Prevention for Drug-Involved Couples	https://clinicaltrialsgov/show/NCT01285349	/	Researches that do not focus on COS-RD
1766	2022	The HOME Core outcome set for clinical trials of atopic dermatitis	J Allergy Clin Immunol	10.1016/j.jaci.2022.03.017	Researches that do not focus on COS-RD
1767	2023	Home Health Care or Hospitalization for Adults With Chronic Respiratory Diseases and Post-COVID Syndrome: A Systematic Review	American Journal of Respiratory and Critical Care Medicine	10.1164/ajrccm-conference.2023.C37	Researches that do not focus on COS-RD
1768	2018	Home interventions and light therapy for the treatment of vitiligo (HI-Light Vitiligo Trial): study protocol for a randomised controlled trial	BMJ open	10.1136/bmjopen-2017-018649	Researches that do not focus on COS-RD
1769	2017	The HOME roadmap: Paving the way to core outcomes for patient-reported symptoms in eczema trials	Journal of Evidence-Based Medicine	10.1111/jebm.12261	Researches that do not focus on COS-RD
1770	2023	Home-based rehabilitation training with human key point detection for chronic low back pain patients: a randomized controlled trial protocol	Trials	10.1186/s13063-023-07805-z	Researches that do not focus on COS-RD
1771	2023	Hospital-to-home transitions for children with medical complexity: part 1, a systematic review of reported outcomes	Eur J Pediatr	10.1007/s00431-023-05050-9	Researches that do not focus on COS-RD
1772	2023	Hospital-to-home transitions for children with medical complexity: part 2-a core outcome set	Eur J Pediatr	10.1007/s00431-023-05049-2	Researches that do not focus on COS-RD
1773	2023	Hot Legs in Heart Failure: examining Changes in Core Temperature and Lower Limb Blood Flow in lower limb immersion therapy	https://trialsearchwhoint/Trial2aspx?TrialID=ACTRN12623000460606	/	Researches that do not focus on COS-RD
1774	2022	How a Digital Case Management Platform Affects Community-Based Palliative Care of Sub-Saharan African Cancer Patients: clinician-Users' Perspectives	Applied clinical informatics	10.1055/s-0042-1758223	Researches that do not focus on COS-RD
1775	2017	How are surrogate outcomes defined in critical care trials? Preliminary results of a systematic review	Trials	10.1186/s13063-017-1902-y	Researches that do not focus on COS-RD
1776	2021	How are trial outcomes prioritised by stakeholders from different regions? Analysis of an international Delphi survey to develop a core outcome set in gastric cancer surgery	PLoS One	10.1371/journal.pone.0261937	Researches that do not focus on COS-RD
1777	2022	How best to capture the impact of complementary therapies in palliative care: A systematic review to identify and assess the appropriateness and validity of multi-domain tools	Palliat Med	10.1177/02692163221122955	Researches that do not focus on COS-RD
1778	2023	HOW BEST TO MEASURE ASTHMA ATTACKS? A METHODOLOGICAL SYSTEMATIC REVIEW	Thorax	10.1136/thorax-2023-BTSabstracts.316	Researches that do not focus on COS-RD
1779	2019	How competent are people who use opioids at responding to overdoses? Qualitative analyses of actions and decisions taken during overdose emergencies	Addiction (Abingdon, England)	10.1111/add.14510	Researches that do not focus on COS-RD
1780	2018	How do we incorporate patient views into the design of healthcare services for older people: a discussion paper	BMC Oral Health	10.1186/s12903-018-0513-7	Researches that do not focus on COS-RD
1781	2018	How does not getting enough sleep change what children eat and do? The DREAM Study	http://wwwwhoint/trialsearch/Trial2aspx?TrialID=ACTRN12618001671257	/	Researches that do not focus on COS-RD
1782	2023	HOW DOES RECEIVING A SURVIVAL ESTIMATE AFFECT THE GENERAL HEALTH AND WELLBEING OF PEOPLE LIVING WITH TERMINAL CANCER AND THEIR CARERS? FINDINGS FROM A SYSTEMATIC REVIEW OF QUALITATIVE EXPERIENCES	BMJ Supportive and Palliative Care	10.1136/spcare-2023-MCRC.45	Researches that do not focus on COS-RD
1783	2019	How hot do your muscles get during intense exercise?	http://wwwwhoint/trialsearch/Trial2aspx?TrialID=ACTRN12619001113145	/	Researches that do not focus on COS-RD
1784	2023	How Is Impact of Prognostication Measured in Palliative Cancer Studies? Findings from a Systematic Review of Quantitative Measures and Qualitative Experiences	Palliative Medicine	10.1177/02692163231172891	Researches that do not focus on COS-RD
1785	2023	How many people suffer from bowel problems following surgery for colorectal cancer, and what treatments are the best for managing these problems?	https://trialsearchwhoint/Trial2aspx?TrialID=ACTRN12623001166662	/	Researches that do not focus on COS-RD
1786	2023	How often is the core outcome set for low back pain used in clinical trials? A protocol for a meta-epidemiological study	/	10.1101/2023.01.11.23284425	Researches that do not focus on COS-RD
1787	2020	How researchers should select the best outcomes for randomised clinical trials in paediatric dentistry?	International journal of paediatric dentistry	10.1111/ipd.12743	Researches that do not focus on COS-RD
1788	2019	How should we diagnose and assess the severity of PPH in clinical trials?	Best Pract Res Clin Obstet Gynaecol	10.1016/j.bpobgyn.2019.04.003	Researches that do not focus on COS-RD
1789	2014	How to choose core outcome measurement sets for clinical trials: OMERACT 11 approves filter 2.0	J Rheumatol	10.3899/jrheum.131314	Researches that do not focus on COS-RD
1790	2021	How to diagnose and measure primary hyperhidrosis: a systematic review of the literature	Clin Auton Res	10.1007/s10286-021-00794-6	Researches that do not focus on COS-RD
1791	2019	How to evaluate the clinical outcome of joint-preserving treatment for osteonecrosis of the femoral head: development of a core outcome set	JOURNAL OF ORTHOPAEDIC SURGERY AND RESEARCH	10.1186/s13018-019-1364-x	Researches that do not focus on COS-RD
1792	2016	How to select outcome measurement instruments for outcomes included in a "Core Outcome Set" - a practical guideline	Trials	10.1186/s13063-016-1555-2	Researches that do not focus on COS-RD
1793	2013	How to treat	Annals of the rheumatic disease	10.1136/annrheumdis-2012-eular.1606	Researches that do not focus on COS-RD
1794	2023	How to use the HOME Core Outcome Set for atopic dermatitis trials - a users' guide	Br J Dermatol	10.1093/bjd/ljad497	Researches that do not focus on COS-RD
1795	2019	How to use the International Classification of Functioning, Disability and Health as a reference system for comparative evaluation and standardized reporting of rehabilitation interventions	Eur J Phys Rehabil Med	10.23736/s1973-9087.19.05808-8	Researches that do not focus on COS-RD
1796	2013	How well are the asas/omeract core outcome sets for ankylosing spondylitis implemented in randomized clinical trials? A systematic literature review	Annals of the Rheumatic Diseases	10.1136/annrheumdis-2013-eular.2890	Researches that do not focus on COS-RD
1797	2014	How well are the ASAS/OMERACT Core Outcome Sets for Ankylosing Spondylitis implemented in randomized clinical trials? A systematic literature review	Clin Rheumatol	10.1007/s10067-014-2728-6	Researches that do not focus on COS-RD
[truncated: 2,166 more rows]
